# Supplementary material for: Assessing preferences for adult versus juvenile features in young animals: Newly hatched chicks spontaneously approach red and large stimuli
Source: Learn Behav. 2024 Aug 16;53(2):145–56. doi: 10.3758/s13420-024-00638-z (PMC12092567; doi:10.3758/s13420-024-00638-z)
Supplement: Supplementary file 1 — Supplementary file1 (XLSX 37 KB) [file 13420_2024_638_MOESM1_ESM.xlsx]

## Sheet: in
chickID	sex	bins	left	centre	right	adultPercentage
1	Male	1	0	600	0	50
1	Male	2	329	252	0	100
1	Male	3	596	0	0	100
1	Male	4	596	0	0	100
1	Male	5	581	0	0	100
1	Male	6	578	0	0	100
1	Male	7	558	0	0	100
1	Male	8	576	0	0	100
1	Male	9	595	0	0	100
1	Male	10	582	0	0	100
1	Male	11	589	0	0	100
1	Male	12	561	0	0	100
1	Male	13	600	0	0	100
1	Male	14	581	0	0	100
1	Male	15	549	0	0	100
1	Male	16	553	0	0	100
1	Male	17	595	0	0	100
1	Male	18	565	0	0	100
1	Male	19	515	0	0	100
1	Male	20	600	0	0	100
3	Female	1	0	600	0	50
3	Female	2	0	600	0	50
3	Female	3	0	600	0	50
3	Female	4	0	600	0	50
3	Female	5	0	600	0	50
3	Female	6	0	600	0	50
3	Female	7	0	600	0	50
3	Female	8	100	500	0	100
3	Female	9	575	0	0	100
3	Female	10	76	469	53	58.9147
3	Female	11	0	0	553	0
3	Female	12	0	0	585	0
3	Female	13	0	0	583	0
3	Female	14	0	0	600	0
3	Female	15	0	0	591	0
3	Female	16	0	0	497	0
3	Female	17	0	0	560	0
3	Female	18	0	0	533	0
3	Female	19	0	56	478	0
3	Female	20	0	600	0	50
5	Female	1	0	600	0	50
5	Female	2	0	600	0	50
5	Female	3	0	500	100	0
5	Female	4	0	0	600	0
5	Female	5	0	0	597	0
5	Female	6	0	19	572	0
5	Female	7	0	122	476	0
5	Female	8	0	45	532	0
5	Female	9	0	258	337	0
5	Female	10	0	115	451	0
5	Female	11	0	38	561	0
5	Female	12	0	89	507	0
5	Female	13	0	0	600	0
5	Female	14	0	1	599	0
5	Female	15	0	0	594	0
5	Female	16	0	0	600	0
5	Female	17	0	0	600	0
5	Female	18	0	0	600	0
5	Female	19	0	0	600	0
5	Female	20	0	0	600	0
6	Male	1	0	600	0	50
6	Male	2	0	600	0	50
6	Male	3	156	444	0	100
6	Male	4	600	0	0	100
6	Male	5	600	0	0	100
6	Male	6	600	0	0	100
6	Male	7	600	0	0	100
6	Male	8	600	0	0	100
6	Male	9	600	0	0	100
6	Male	10	600	0	0	100
6	Male	11	600	0	0	100
6	Male	12	600	0	0	100
6	Male	13	600	0	0	100
6	Male	14	600	0	0	100
6	Male	15	597	0	0	100
6	Male	16	598	0	0	100
6	Male	17	600	0	0	100
6	Male	18	600	0	0	100
6	Male	19	600	0	0	100
6	Male	20	600	0	0	100
7	Male	1	0	600	0	50
7	Male	2	0	600	0	50
7	Male	3	0	600	0	50
7	Male	4	0	600	0	50
7	Male	5	0	600	0	50
7	Male	6	472	128	0	100
7	Male	7	600	0	0	100
7	Male	8	600	0	0	100
7	Male	9	600	0	0	100
7	Male	10	599	0	0	100
7	Male	11	600	0	0	100
7	Male	12	600	0	0	100
7	Male	13	600	0	0	100
7	Male	14	600	0	0	100
7	Male	15	600	0	0	100
7	Male	16	600	0	0	100
7	Male	17	600	0	0	100
7	Male	18	600	0	0	100
7	Male	19	600	0	0	100
7	Male	20	600	0	0	100
9	Female	1	0	600	0	50
9	Female	2	0	598	0	50
9	Female	3	0	600	0	50
9	Female	4	514	83	0	100
9	Female	5	597	0	0	100
9	Female	6	598	0	0	100
9	Female	7	594	0	0	100
9	Female	8	577	0	0	100
9	Female	9	456	144	0	100
9	Female	10	0	202	398	0
9	Female	11	0	0	599	0
9	Female	12	0	0	580	0
9	Female	13	0	0	598	0
9	Female	14	0	0	597	0
9	Female	15	0	0	600	0
9	Female	16	0	0	599	0
9	Female	17	0	0	592	0
9	Female	18	0	0	542	0
9	Female	19	0	0	559	0
9	Female	20	0	0	598	0
14	Male	1	0	600	0	50
14	Male	2	0	600	0	50
14	Male	3	0	600	0	50
14	Male	4	0	600	0	50
14	Male	5	0	600	0	50
14	Male	6	0	600	0	50
14	Male	7	0	595	0	50
14	Male	8	588	10	0	100
14	Male	9	599	0	0	100
14	Male	10	598	0	0	100
14	Male	11	598	0	0	100
14	Male	12	593	0	0	100
14	Male	13	600	0	0	100
14	Male	14	600	0	0	100
14	Male	15	600	0	0	100
14	Male	16	600	0	0	100
14	Male	17	600	0	0	100
14	Male	18	600	0	0	100
14	Male	19	600	0	0	100
14	Male	20	600	0	0	100
15	Female	1	0	600	0	50
15	Female	2	0	600	0	50
15	Female	3	0	600	0	50
15	Female	4	0	600	0	50
15	Female	5	0	600	0	50
15	Female	6	0	600	0	50
15	Female	7	12	588	0	100
15	Female	8	539	61	0	100
15	Female	9	600	0	0	100
15	Female	10	600	0	0	100
15	Female	11	600	0	0	100
15	Female	12	599	0	0	100
15	Female	13	600	0	0	100
15	Female	14	588	0	0	100
15	Female	15	577	0	0	100
15	Female	16	600	0	0	100
15	Female	17	600	0	0	100
15	Female	18	599	0	0	100
15	Female	19	598	0	0	100
15	Female	20	600	0	0	100
17	Male	1	0	600	0	50
17	Male	2	0	600	0	50
17	Male	3	0	600	0	50
17	Male	4	0	600	0	50
17	Male	5	0	600	0	50
17	Male	6	0	600	0	50
17	Male	7	0	600	0	50
17	Male	8	0	566	34	0
17	Male	9	0	0	596	0
17	Male	10	0	0	567	0
17	Male	11	0	0	558	0
17	Male	12	0	0	593	0
17	Male	13	157	223	217	41.9786
17	Male	14	203	175	222	47.7647
17	Male	15	102	148	350	22.5664
17	Male	16	599	0	0	100
17	Male	17	571	24	0	100
17	Male	18	0	90	505	0
17	Male	19	21	93	482	4.17495
17	Male	20	125	117	358	25.8799
18	Female	1	0	600	0	50
18	Female	2	0	600	0	50
18	Female	3	0	600	0	50
18	Female	4	0	600	0	50
18	Female	5	0	600	0	50
18	Female	6	276	324	0	100
18	Female	7	594	6	0	100
18	Female	8	600	0	0	100
18	Female	9	465	135	0	100
18	Female	10	0	600	0	50
18	Female	11	371	229	0	100
18	Female	12	323	275	0	100
18	Female	13	317	52	231	57.8467
18	Female	14	52	314	234	18.1818
18	Female	15	600	0	0	100
18	Female	16	598	0	0	100
18	Female	17	600	0	0	100
18	Female	18	527	73	0	100
18	Female	19	600	0	0	100
18	Female	20	448	152	0	100
19	Female	1	0	600	0	50
19	Female	2	543	57	0	100
19	Female	3	591	0	0	100
19	Female	4	600	0	0	100
19	Female	5	600	0	0	100
19	Female	6	600	0	0	100
19	Female	7	600	0	0	100
19	Female	8	514	86	0	100
19	Female	9	600	0	0	100
19	Female	10	600	0	0	100
19	Female	11	600	0	0	100
19	Female	12	600	0	0	100
19	Female	13	600	0	0	100
19	Female	14	600	0	0	100
19	Female	15	412	63	123	77.0093
19	Female	16	215	52	333	39.2336
19	Female	17	253	347	0	100
19	Female	18	38	156	406	8.55856
19	Female	19	188	137	275	40.6048
19	Female	20	147	64	389	27.4254
20	Male	1	0	600	0	50
20	Male	2	0	600	0	50
20	Male	3	0	600	0	50
20	Male	4	0	600	0	50
20	Male	5	0	600	0	50
20	Male	6	0	600	0	50
20	Male	7	0	600	0	50
20	Male	8	59	541	0	100
20	Male	9	579	21	0	100
20	Male	10	600	0	0	100
20	Male	11	600	0	0	100
20	Male	12	600	0	0	100
20	Male	13	600	0	0	100
20	Male	14	600	0	0	100
20	Male	15	587	0	0	100
20	Male	16	600	0	0	100
20	Male	17	600	0	0	100
20	Male	18	600	0	0	100
20	Male	19	589	0	0	100
20	Male	20	600	0	0	100
21	Male	1	0	600	0	50
21	Male	2	365	190	0	100
21	Male	3	599	0	0	100
21	Male	4	592	0	0	100
21	Male	5	581	0	0	100
21	Male	6	594	0	0	100
21	Male	7	597	0	0	100
21	Male	8	594	0	0	100
21	Male	9	595	0	0	100
21	Male	10	582	0	0	100
21	Male	11	591	0	0	100
21	Male	12	580	0	0	100
21	Male	13	600	0	0	100
21	Male	14	567	0	0	100
21	Male	15	562	0	0	100
21	Male	16	598	0	0	100
21	Male	17	598	0	0	100
21	Male	18	598	0	0	100
21	Male	19	593	0	0	100
21	Male	20	595	0	0	100
22	Male	1	0	600	0	50
22	Male	2	0	600	0	50
22	Male	3	0	600	0	50
22	Male	4	0	600	0	50
22	Male	5	0	600	0	50
22	Male	6	0	600	0	50
22	Male	7	0	600	0	50
22	Male	8	0	323	277	100
22	Male	9	0	0	600	100
22	Male	10	0	0	600	100
22	Male	11	0	0	600	100
22	Male	12	0	361	239	100
22	Male	13	449	151	0	0
22	Male	14	600	0	0	0
22	Male	15	599	0	0	0
22	Male	16	600	0	0	0
22	Male	17	600	0	0	0
22	Male	18	106	494	0	0
22	Male	19	0	144	456	100
22	Male	20	0	0	599	100
24	Female	1	0	600	0	50
24	Female	2	0	600	0	50
24	Female	3	0	600	0	50
24	Female	4	0	600	0	50
24	Female	5	0	600	0	50
24	Female	6	0	253	347	100
24	Female	7	0	431	169	100
24	Female	8	0	521	79	100
24	Female	9	0	0	600	100
24	Female	10	0	230	370	100
24	Female	11	0	0	600	100
24	Female	12	0	0	600	100
24	Female	13	0	0	598	100
24	Female	14	0	0	598	100
24	Female	15	0	0	597	100
24	Female	16	0	0	599	100
24	Female	17	0	0	549	100
24	Female	18	0	0	595	100
24	Female	19	0	0	599	100
24	Female	20	0	41	559	100
25	Male	1	0	600	0	50
25	Male	2	0	600	0	50
25	Male	3	0	600	0	50
25	Male	4	0	384	216	100
25	Male	5	0	0	599	100
25	Male	6	0	0	587	100
25	Male	7	0	0	598	100
25	Male	8	0	0	577	100
25	Male	9	0	0	597	100
25	Male	10	0	0	557	100
25	Male	11	0	0	589	100
25	Male	12	0	0	598	100
25	Male	13	0	0	568	100
25	Male	14	0	0	565	100
25	Male	15	0	0	589	100
25	Male	16	0	0	571	100
25	Male	17	0	0	572	100
25	Male	18	0	0	536	100
25	Male	19	0	0	597	100
25	Male	20	0	0	583	100
27	Male	1	0	600	0	50
27	Male	2	0	212	388	100
27	Male	3	0	0	600	100
27	Male	4	0	0	598	100
27	Male	5	0	0	589	100
27	Male	6	0	0	598	100
27	Male	7	0	0	592	100
27	Male	8	0	42	555	100
27	Male	9	0	0	600	100
27	Male	10	0	0	599	100
27	Male	11	0	0	600	100
27	Male	12	0	0	590	100
27	Male	13	35	299	220	86.2745
27	Male	14	217	97	285	56.7729
27	Male	15	0	0	584	100
27	Male	16	0	0	587	100
27	Male	17	0	0	587	100
27	Male	18	0	0	593	100
27	Male	19	0	0	575	100
27	Male	20	0	0	593	100
28	Male	1	0	600	0	50
28	Male	2	0	600	0	50
28	Male	3	0	600	0	50
28	Male	4	0	600	0	50
28	Male	5	0	583	17	100
28	Male	6	0	245	355	100
28	Male	7	0	0	600	100
28	Male	8	0	0	600	100
28	Male	9	0	0	600	100
28	Male	10	0	0	599	100
28	Male	11	0	0	600	100
28	Male	12	0	0	597	100
28	Male	13	0	0	599	100
28	Male	14	0	0	600	100
28	Male	15	0	0	600	100
28	Male	16	0	0	598	100
28	Male	17	0	0	600	100
28	Male	18	0	0	600	100
28	Male	19	0	0	600	100
28	Male	20	0	0	600	100
29	Male	1	0	600	0	50
29	Male	2	0	600	0	50
29	Male	3	0	10	576	100
29	Male	4	0	0	587	100
29	Male	5	0	0	594	100
29	Male	6	0	0	600	100
29	Male	7	0	0	596	100
29	Male	8	0	0	595	100
29	Male	9	0	0	599	100
29	Male	10	0	0	557	100
29	Male	11	0	0	586	100
29	Male	12	0	96	495	100
29	Male	13	0	0	600	100
29	Male	14	0	0	600	100
29	Male	15	0	0	600	100
29	Male	16	0	0	596	100
29	Male	17	0	0	600	100
29	Male	18	0	0	600	100
29	Male	19	0	0	600	100
29	Male	20	0	0	600	100
30	Male	1	0	600	0	50
30	Male	2	0	599	0	50
30	Male	3	0	600	0	50
30	Male	4	0	593	0	50
30	Male	5	0	598	0	50
30	Male	6	0	600	0	50
30	Male	7	0	600	0	50
30	Male	8	0	600	0	50
30	Male	9	0	599	0	50
30	Male	10	82	368	144	63.7168
30	Male	11	599	0	0	0
30	Male	12	599	0	0	0
30	Male	13	597	0	0	0
30	Male	14	600	0	0	0
30	Male	15	598	0	0	0
30	Male	16	542	45	0	0
30	Male	17	0	131	441	100
30	Male	18	0	341	255	100
30	Male	19	0	0	591	100
30	Male	20	155	259	186	54.5455
32	Female	1	0	600	0	50
32	Female	2	495	102	0	0
32	Female	3	595	0	0	0
32	Female	4	589	0	0	0
32	Female	5	597	0	0	0
32	Female	6	591	0	0	0
32	Female	7	600	0	0	0
32	Female	8	598	0	0	0
32	Female	9	599	0	0	0
32	Female	10	599	0	0	0
32	Female	11	600	0	0	0
32	Female	12	599	0	0	0
32	Female	13	600	0	0	0
32	Female	14	599	0	0	0
32	Female	15	575	0	0	0
32	Female	16	579	0	0	0
32	Female	17	589	0	0	0
32	Female	18	582	0	0	0
32	Female	19	593	0	0	0
32	Female	20	595	0	0	0
33	Female	1	0	600	0	50
33	Female	2	0	600	0	50
33	Female	3	0	11	587	100
33	Female	4	0	0	588	100
33	Female	5	0	0	600	100
33	Female	6	0	71	520	100
33	Female	7	0	0	589	100
33	Female	8	0	0	586	100
33	Female	9	0	0	591	100
33	Female	10	0	0	583	100
33	Female	11	0	0	595	100
33	Female	12	0	0	581	100
33	Female	13	0	0	600	100
33	Female	14	0	0	600	100
33	Female	15	0	0	600	100
33	Female	16	0	0	600	100
33	Female	17	0	0	600	100
33	Female	18	0	0	600	100
33	Female	19	0	0	599	100
33	Female	20	0	0	599	100
34	Male	1	0	600	0	50
34	Male	2	0	600	0	50
34	Male	3	0	600	0	50
34	Male	4	0	600	0	50
34	Male	5	0	600	0	50
34	Male	6	0	600	0	50
34	Male	7	0	600	0	50
34	Male	8	0	600	0	50
34	Male	9	0	600	0	50
34	Male	10	0	600	0	50
34	Male	11	0	600	0	50
34	Male	12	0	600	0	50
34	Male	13	0	262	338	100
34	Male	14	0	0	600	100
34	Male	15	0	0	600	100
34	Male	16	0	0	600	100
34	Male	17	0	0	597	100
34	Male	18	0	0	599	100
34	Male	19	0	0	599	100
34	Male	20	0	0	598	100
35	Male	1	0	600	0	50
35	Male	2	0	600	0	50
35	Male	3	0	600	0	50
35	Male	4	0	600	0	50
35	Male	5	0	509	91	100
35	Male	6	0	0	600	100
35	Male	7	0	0	590	100
35	Male	8	0	0	597	100
35	Male	9	0	0	585	100
35	Male	10	0	0	598	100
35	Male	11	0	0	600	100
35	Male	12	0	0	597	100
35	Male	13	0	0	585	100
35	Male	14	0	0	599	100
35	Male	15	0	0	592	100
35	Male	16	0	0	600	100
35	Male	17	0	0	583	100
35	Male	18	0	0	597	100
35	Male	19	0	0	600	100
35	Male	20	0	0	599	100
36	Female	1	0	600	0	50
36	Female	2	0	421	179	100
36	Female	3	0	0	600	100
36	Female	4	0	0	590	100
36	Female	5	0	0	594	100
36	Female	6	0	0	592	100
36	Female	7	0	0	572	100
36	Female	8	0	0	594	100
36	Female	9	0	0	561	100
36	Female	10	0	0	587	100
36	Female	11	0	0	598	100
36	Female	12	0	0	593	100
36	Female	13	0	0	580	100
36	Female	14	0	0	594	100
36	Female	15	0	0	590	100
36	Female	16	0	0	532	100
36	Female	17	0	0	600	100
36	Female	18	0	0	575	100
36	Female	19	0	206	382	100
36	Female	20	0	188	393	100
37	Male	1	0	590	0	50
37	Male	2	0	600	0	50
37	Male	3	0	600	0	50
37	Male	4	0	600	0	50
37	Male	5	0	600	0	50
37	Male	6	0	600	0	50
37	Male	7	0	600	0	50
37	Male	8	0	600	0	50
37	Male	9	0	600	0	50
37	Male	10	0	597	0	50
37	Male	11	0	600	0	50
37	Male	12	0	600	0	50
37	Male	13	0	576	24	100
37	Male	14	0	132	466	100
37	Male	15	0	0	533	100
37	Male	16	0	0	348	100
37	Male	17	0	0	594	100
37	Male	18	0	0	600	100
37	Male	19	0	0	600	100
37	Male	20	0	0	591	100
38	Female	1	0	581	0	50
38	Female	2	0	599	0	50
38	Female	3	0	600	0	50
38	Female	4	0	600	0	50
38	Female	5	0	600	0	50
38	Female	6	0	600	0	50
38	Female	7	0	600	0	50
38	Female	8	0	600	0	50
38	Female	9	0	600	0	50
38	Female	10	0	600	0	50
38	Female	11	0	600	0	50
38	Female	12	0	600	0	50
38	Female	13	0	600	0	50
38	Female	14	0	600	0	50
38	Female	15	0	600	0	50
38	Female	16	0	600	0	50
38	Female	17	0	600	0	50
38	Female	18	0	600	0	50
38	Female	19	0	400	200	100
38	Female	20	0	0	600	100
39	Male	1	0	600	0	50
39	Male	2	0	600	0	50
39	Male	3	0	600	0	50
39	Male	4	0	600	0	50
39	Male	5	0	600	0	50
39	Male	6	0	582	18	100
39	Male	7	0	0	600	100
39	Male	8	0	0	600	100
39	Male	9	0	0	600	100
39	Male	10	0	0	598	100
39	Male	11	0	0	600	100
39	Male	12	0	0	598	100
39	Male	13	0	0	599	100
39	Male	14	0	0	600	100
39	Male	15	0	0	563	100
39	Male	16	0	0	599	100
39	Male	17	0	0	587	100
39	Male	18	0	0	593	100
39	Male	19	0	0	600	100
39	Male	20	0	0	600	100
40	Male	1	0	600	0	50
40	Male	2	0	600	0	50
40	Male	3	396	204	0	0
40	Male	4	600	0	0	0
40	Male	5	597	0	0	0
40	Male	6	567	0	0	0
40	Male	7	597	0	0	0
40	Male	8	600	0	0	0
40	Male	9	598	0	0	0
40	Male	10	600	0	0	0
40	Male	11	600	0	0	0
40	Male	12	600	0	0	0
40	Male	13	600	0	0	0
40	Male	14	600	0	0	0
40	Male	15	227	252	118	34.2029
40	Male	16	0	0	597	100
40	Male	17	0	98	501	100
40	Male	18	0	0	596	100
40	Male	19	0	0	600	100
40	Male	20	0	0	598	100
41	Female	1	0	600	0	50
41	Female	2	0	600	0	50
41	Female	3	0	448	0	50
41	Female	4	0	319	0	50
41	Female	5	0	537	0	50
41	Female	6	0	600	0	50
41	Female	7	565	30	0	0
41	Female	8	599	0	0	0
41	Female	9	599	0	0	0
41	Female	10	577	0	0	0
41	Female	11	576	0	0	0
41	Female	12	577	0	0	0
41	Female	13	598	0	0	0
41	Female	14	598	0	0	0
41	Female	15	598	0	0	0
41	Female	16	397	199	0	0
41	Female	17	580	0	0	0
41	Female	18	595	0	0	0
41	Female	19	580	0	0	0
41	Female	20	577	0	0	0
42	Female	1	0	600	0	50
42	Female	2	0	600	0	50
42	Female	3	0	600	0	50
42	Female	4	0	600	0	50
42	Female	5	57	543	0	0
42	Female	6	600	0	0	0
42	Female	7	598	0	0	0
42	Female	8	600	0	0	0
42	Female	9	600	0	0	0
42	Female	10	600	0	0	0
42	Female	11	597	0	0	0
42	Female	12	600	0	0	0
42	Female	13	595	0	0	0
42	Female	14	600	0	0	0
42	Female	15	600	0	0	0
42	Female	16	600	0	0	0
42	Female	17	598	0	0	0
42	Female	18	600	0	0	0
42	Female	19	600	0	0	0
42	Female	20	600	0	0	0
43	Male	1	0	600	0	50
43	Male	2	0	408	192	100
43	Male	3	0	0	598	100
43	Male	4	0	0	599	100
43	Male	5	0	0	599	100
43	Male	6	0	0	598	100
43	Male	7	0	0	593	100
43	Male	8	0	0	588	100
43	Male	9	0	0	548	100
43	Male	10	0	0	577	100
43	Male	11	0	0	597	100
43	Male	12	0	0	597	100
43	Male	13	0	0	599	100
43	Male	14	0	0	591	100
43	Male	15	0	0	600	100
43	Male	16	0	0	599	100
43	Male	17	0	22	561	100
43	Male	18	0	67	533	100
43	Male	19	0	0	581	100
43	Male	20	0	0	585	100
44	Male	1	0	600	0	50
44	Male	2	0	600	0	50
44	Male	3	0	600	0	50
44	Male	4	0	600	0	50
44	Male	5	0	600	0	50
44	Male	6	0	600	0	50
44	Male	7	0	600	0	50
44	Male	8	0	600	0	50
44	Male	9	0	600	0	50
44	Male	10	0	600	0	50
44	Male	11	0	600	0	50
44	Male	12	0	600	0	50
44	Male	13	0	600	0	50
44	Male	14	0	600	0	50
44	Male	15	0	600	0	50
44	Male	16	0	551	49	100
44	Male	17	0	275	325	100
44	Male	18	0	253	347	100
44	Male	19	0	185	373	100
44	Male	20	51	66	327	86.5079
46	Female	1	0	600	0	50
46	Female	2	0	172	428	100
46	Female	3	0	0	600	100
46	Female	4	0	0	599	100
46	Female	5	0	0	598	100
46	Female	6	0	0	600	100
46	Female	7	0	0	598	100
46	Female	8	0	0	599	100
46	Female	9	0	0	598	100
46	Female	10	0	0	600	100
46	Female	11	0	0	598	100
46	Female	12	0	0	600	100
46	Female	13	0	374	223	100
46	Female	14	0	64	536	100
46	Female	15	0	0	598	100
46	Female	16	0	0	600	100
46	Female	17	0	0	598	100
46	Female	18	0	0	600	100
46	Female	19	0	0	600	100
46	Female	20	0	0	600	100
47	Male	1	0	600	0	50
47	Male	2	0	600	0	50
47	Male	3	0	600	0	50
47	Male	4	0	600	0	50
47	Male	5	0	600	0	50
47	Male	6	0	600	0	50
47	Male	7	0	600	0	50
47	Male	8	0	600	0	50
47	Male	9	0	600	0	50
47	Male	10	0	600	0	50
47	Male	11	0	600	0	50
47	Male	12	3	597	0	0
47	Male	13	600	0	0	0
47	Male	14	572	0	0	0
47	Male	15	536	0	0	0
47	Male	16	522	0	0	0
47	Male	17	497	0	0	0
47	Male	18	600	0	0	0
47	Male	19	599	0	0	0
47	Male	20	586	0	0	0
48	Male	1	0	600	0	50
48	Male	2	0	600	0	50
48	Male	3	0	600	0	50
48	Male	4	0	600	0	50
48	Male	5	0	600	0	50
48	Male	6	0	600	0	50
48	Male	7	0	600	0	50
48	Male	8	0	600	0	50
48	Male	9	0	600	0	50
48	Male	10	0	600	0	50
48	Male	11	0	556	44	0
48	Male	12	0	84	514	0
48	Male	13	0	0	548	0
48	Male	14	0	0	565	0
48	Male	15	0	0	598	0
48	Male	16	0	0	598	0
48	Male	17	0	0	558	0
48	Male	18	0	0	497	0
48	Male	19	0	0	546	0
48	Male	20	0	0	430	0
49	Female	1	0	600	0	50
49	Female	2	0	600	0	50
49	Female	3	0	600	0	50
49	Female	4	0	600	0	50
49	Female	5	0	600	0	50
49	Female	6	0	600	0	50
49	Female	7	0	600	0	50
49	Female	8	0	600	0	50
49	Female	9	0	600	0	50
49	Female	10	0	600	0	50
49	Female	11	0	600	0	50
49	Female	12	0	600	0	50
49	Female	13	0	600	0	50
49	Female	14	0	600	0	50
49	Female	15	0	600	0	50
49	Female	16	289	311	0	100
49	Female	17	600	0	0	100
49	Female	18	600	0	0	100
49	Female	19	597	0	0	100
49	Female	20	598	0	0	100
51	Female	1	0	600	0	50
51	Female	2	0	600	0	50
51	Female	3	0	600	0	50
51	Female	4	0	600	0	50
51	Female	5	0	600	0	50
51	Female	6	0	600	0	50
51	Female	7	0	600	0	50
51	Female	8	0	600	0	50
51	Female	9	0	600	0	50
51	Female	10	0	600	0	50
51	Female	11	0	600	0	50
51	Female	12	0	600	0	50
51	Female	13	0	577	23	0
51	Female	14	0	32	568	0
51	Female	15	0	0	564	0
51	Female	16	0	0	564	0
51	Female	17	0	0	564	0
51	Female	18	0	0	580	0
51	Female	19	0	0	534	0
51	Female	20	0	0	535	0
52	Female	1	0	600	0	50
52	Female	2	0	600	0	50
52	Female	3	0	600	0	50
52	Female	4	0	80	520	100
52	Female	5	0	0	600	100
52	Female	6	0	0	600	100
52	Female	7	0	0	600	100
52	Female	8	0	0	600	100
52	Female	9	0	0	600	100
52	Female	10	0	0	600	100
52	Female	11	0	0	600	100
52	Female	12	0	0	600	100
52	Female	13	0	0	600	100
52	Female	14	0	0	600	100
52	Female	15	0	0	562	100
52	Female	16	0	0	600	100
52	Female	17	0	0	600	100
52	Female	18	0	0	600	100
52	Female	19	0	0	600	100
52	Female	20	0	0	600	100
53	Female	1	0	600	0	50
53	Female	2	0	600	0	50
53	Female	3	0	600	0	50
53	Female	4	0	484	116	0
53	Female	5	0	2	557	0
53	Female	6	45	498	51	46.875
53	Female	7	353	234	0	100
53	Female	8	64	536	0	100
53	Female	9	194	406	0	100
53	Female	10	597	0	0	100
53	Female	11	594	0	0	100
53	Female	12	600	0	0	100
53	Female	13	600	0	0	100
53	Female	14	600	0	0	100
53	Female	15	242	358	0	100
53	Female	16	0	600	0	50
53	Female	17	0	600	0	50
53	Female	18	0	425	175	0
53	Female	19	0	0	600	0
53	Female	20	0	0	463	0
54	Female	1	0	600	0	50
54	Female	2	0	600	0	50
54	Female	3	0	600	0	50
54	Female	4	0	600	0	50
54	Female	5	0	600	0	50
54	Female	6	0	600	0	50
54	Female	7	179	421	0	0
54	Female	8	600	0	0	0
54	Female	9	600	0	0	0
54	Female	10	600	0	0	0
54	Female	11	597	0	0	0
54	Female	12	600	0	0	0
54	Female	13	600	0	0	0
54	Female	14	600	0	0	0
54	Female	15	600	0	0	0
54	Female	16	600	0	0	0
54	Female	17	547	0	0	0
54	Female	18	600	0	0	0
54	Female	19	600	0	0	0
54	Female	20	600	0	0	0
55	Female	1	0	600	0	50
55	Female	2	0	600	0	50
55	Female	3	0	600	0	50
55	Female	4	0	600	0	50
55	Female	5	0	600	0	50
55	Female	6	0	600	0	50
55	Female	7	0	600	0	50
55	Female	8	0	600	0	50
55	Female	9	0	600	0	50
55	Female	10	578	22	0	100
55	Female	11	600	0	0	100
55	Female	12	600	0	0	100
55	Female	13	600	0	0	100
55	Female	14	600	0	0	100
55	Female	15	596	0	0	100
55	Female	16	600	0	0	100
55	Female	17	600	0	0	100
55	Female	18	600	0	0	100
55	Female	19	600	0	0	100
55	Female	20	600	0	0	100
56	Female	1	0	600	0	50
56	Female	2	0	600	0	50
56	Female	3	0	463	137	100
56	Female	4	0	0	600	100
56	Female	5	0	0	600	100
56	Female	6	0	0	600	100
56	Female	7	0	0	600	100
56	Female	8	0	0	600	100
56	Female	9	0	0	600	100
56	Female	10	0	0	600	100
56	Female	11	0	0	600	100
56	Female	12	0	0	573	100
56	Female	13	0	0	600	100
56	Female	14	0	0	600	100
56	Female	15	0	0	599	100
56	Female	16	0	0	598	100
56	Female	17	0	0	600	100
56	Female	18	0	0	600	100
56	Female	19	0	0	600	100
56	Female	20	0	0	600	100
57	Male	1	0	600	0	50
57	Male	2	0	254	346	100
57	Male	3	0	0	600	100
57	Male	4	0	0	600	100
57	Male	5	0	0	600	100
57	Male	6	0	0	600	100
57	Male	7	0	180	418	100
57	Male	8	0	0	600	100
57	Male	9	0	0	595	100
57	Male	10	0	0	599	100
57	Male	11	0	22	578	100
57	Male	12	0	596	0	50
57	Male	13	553	47	0	0
57	Male	14	597	0	0	0
57	Male	15	599	0	0	0
57	Male	16	600	0	0	0
57	Male	17	589	0	0	0
57	Male	18	588	0	0	0
57	Male	19	597	0	0	0
57	Male	20	576	0	0	0
58	Female	1	0	600	0	50
58	Female	2	136	464	0	100
58	Female	3	600	0	0	100
58	Female	4	580	0	0	100
58	Female	5	593	0	0	100
58	Female	6	552	0	0	100
58	Female	7	562	0	0	100
58	Female	8	585	0	0	100
58	Female	9	591	0	0	100
58	Female	10	544	0	0	100
58	Female	11	564	0	0	100
58	Female	12	553	0	0	100
58	Female	13	440	0	0	100
58	Female	14	479	0	0	100
58	Female	15	487	0	0	100
58	Female	16	493	0	0	100
58	Female	17	510	0	0	100
58	Female	18	561	0	0	100
58	Female	19	551	0	0	100
58	Female	20	562	0	0	100
59	Female	1	0	392	208	100
59	Female	2	0	64	536	100
59	Female	3	0	98	502	100
59	Female	4	0	0	600	100
59	Female	5	0	0	600	100
59	Female	6	0	159	441	100
59	Female	7	0	295	305	100
59	Female	8	0	79	520	100
59	Female	9	0	110	490	100
59	Female	10	0	112	488	100
59	Female	11	0	135	465	100
59	Female	12	0	82	518	100
59	Female	13	0	114	486	100
59	Female	14	0	112	488	100
59	Female	15	160	127	313	66.1734
59	Female	16	600	0	0	0
59	Female	17	127	61	412	76.4378
59	Female	18	0	69	531	100
59	Female	19	0	0	600	100
59	Female	20	0	0	600	100
