# Supplementary material for: Assessing preferences for adult versus juvenile features in young animals: Newly hatched chicks spontaneously approach red and large stimuli
Source: Learn Behav. 2024 Aug 16;53(2):145–56. doi: 10.3758/s13420-024-00638-z (PMC12092567; doi:10.3758/s13420-024-00638-z)
Supplement: Supplementary file 2 — Supplementary file2 (XLSX 34 KB) [file 13420_2024_638_MOESM2_ESM.xlsx]

## Sheet: in
chickID	sex	bins	left	centre	right	adultPercentage
1	Male	1	0	600	0	50
1	Male	2	0	600	0	50
1	Male	3	0	598	0	50
1	Male	4	0	600	0	50
1	Male	5	0	540	0	50
1	Male	6	95	487	0	100
1	Male	7	579	0	0	100
1	Male	8	550	0	0	100
1	Male	9	585	0	0	100
1	Male	10	597	0	0	100
1	Male	11	599	0	0	100
1	Male	12	589	0	0	100
1	Male	13	594	0	0	100
1	Male	14	569	0	0	100
1	Male	15	597	0	0	100
1	Male	16	568	0	0	100
1	Male	17	594	0	0	100
1	Male	18	566	0	0	100
1	Male	19	600	0	0	100
1	Male	20	581	0	0	100
3	Female	1	0	600	0	50
3	Female	2	0	600	0	50
3	Female	3	169	431	0	100
3	Female	4	600	0	0	100
3	Female	5	600	0	0	100
3	Female	6	600	0	0	100
3	Female	7	600	0	0	100
3	Female	8	600	0	0	100
3	Female	9	600	0	0	100
3	Female	10	600	0	0	100
3	Female	11	516	84	0	100
3	Female	12	112	217	271	29.2428
3	Female	13	265	145	190	58.2418
3	Female	14	600	0	0	100
3	Female	15	514	86	0	100
3	Female	16	600	0	0	100
3	Female	17	600	0	0	100
3	Female	18	600	0	0	100
3	Female	19	600	0	0	100
3	Female	20	600	0	0	100
4	Female	1	0	600	0	50
4	Female	2	0	600	0	50
4	Female	3	0	600	0	50
4	Female	4	0	501	98	0
4	Female	5	0	600	0	50
4	Female	6	0	567	31	0
4	Female	7	0	86	514	0
4	Female	8	0	581	19	0
4	Female	9	179	421	0	100
4	Female	10	115	400	85	57.5
4	Female	11	407	193	0	100
4	Female	12	0	107	493	0
4	Female	13	0	0	600	0
4	Female	14	0	230	370	0
4	Female	15	280	318	0	100
4	Female	16	108	358	134	44.6281
4	Female	17	0	25	575	0
4	Female	18	0	0	600	0
4	Female	19	0	212	387	0
4	Female	20	245	76	277	46.9349
5	Male	1	0	600	0	50
5	Male	2	0	600	0	50
5	Male	3	0	600	0	50
5	Male	4	0	503	0	50
5	Male	5	0	389	0	50
5	Male	6	554	25	0	100
5	Male	7	542	0	0	100
5	Male	8	598	0	0	100
5	Male	9	599	0	0	100
5	Male	10	600	0	0	100
5	Male	11	598	0	0	100
5	Male	12	600	0	0	100
5	Male	13	600	0	0	100
5	Male	14	590	0	0	100
5	Male	15	600	0	0	100
5	Male	16	599	0	0	100
5	Male	17	563	37	0	100
5	Male	18	600	0	0	100
5	Male	19	600	0	0	100
5	Male	20	600	0	0	100
6	Male	1	0	600	0	50
6	Male	2	0	600	0	50
6	Male	3	0	276	324	0
6	Male	4	0	0	600	0
6	Male	5	0	0	600	0
6	Male	6	0	0	600	0
6	Male	7	0	0	600	0
6	Male	8	0	0	600	0
6	Male	9	0	0	597	0
6	Male	10	0	0	588	0
6	Male	11	0	156	443	0
6	Male	12	0	0	600	0
6	Male	13	0	0	600	0
6	Male	14	0	0	598	0
6	Male	15	0	353	219	0
6	Male	16	0	0	600	0
6	Male	17	0	106	488	0
6	Male	18	0	0	589	0
6	Male	19	0	129	465	0
6	Male	20	292	308	0	100
7	Male	1	0	600	0	50
7	Male	2	0	600	0	50
7	Male	3	0	600	0	50
7	Male	4	0	600	0	50
7	Male	5	0	600	0	50
7	Male	6	0	600	0	50
7	Male	7	0	600	0	50
7	Male	8	0	600	0	50
7	Male	9	0	600	0	50
7	Male	10	0	600	0	50
7	Male	11	0	600	0	50
7	Male	12	0	600	0	50
7	Male	13	0	599	0	50
7	Male	14	0	3	545	0
7	Male	15	0	0	581	0
7	Male	16	0	158	418	0
7	Male	17	0	8	575	0
7	Male	18	0	100	453	0
7	Male	19	0	0	600	0
7	Male	20	0	0	597	0
8	Female	1	0	600	0	50
8	Female	2	0	600	0	50
8	Female	3	0	600	0	50
8	Female	4	413	187	0	100
8	Female	5	54	546	0	100
8	Female	6	0	75	524	0
8	Female	7	0	210	390	0
8	Female	8	592	8	0	100
8	Female	9	600	0	0	100
8	Female	10	510	90	0	100
8	Female	11	0	573	0	50
8	Female	12	0	128	327	0
8	Female	13	0	354	131	0
8	Female	14	362	206	0	100
8	Female	15	0	308	165	0
8	Female	16	174	63	349	33.2696
8	Female	17	42	404	99	29.7872
8	Female	18	0	184	145	0
8	Female	19	0	0	547	0
8	Female	20	0	118	181	0
9	Male	1	0	600	0	50
9	Male	2	0	600	0	50
9	Male	3	0	600	0	50
9	Male	4	0	600	0	50
9	Male	5	0	600	0	50
9	Male	6	0	600	0	50
9	Male	7	0	600	0	50
9	Male	8	363	237	0	100
9	Male	9	599	0	0	100
9	Male	10	345	255	0	100
9	Male	11	0	600	0	50
9	Male	12	294	281	25	92.163
9	Male	13	0	279	321	0
9	Male	14	110	180	310	26.1905
9	Male	15	0	0	600	0
9	Male	16	0	209	391	0
9	Male	17	0	314	283	0
9	Male	18	0	162	432	0
9	Male	19	0	240	359	0
9	Male	20	0	29	571	0
10	Female	1	0	600	0	50
10	Female	2	0	600	0	50
10	Female	3	0	600	0	50
10	Female	4	0	600	0	50
10	Female	5	0	600	0	50
10	Female	6	0	600	0	50
10	Female	7	0	600	0	50
10	Female	8	0	596	4	0
10	Female	9	0	600	0	50
10	Female	10	0	600	0	50
10	Female	11	0	552	43	0
10	Female	12	10	567	9	52.6316
10	Female	13	554	0	0	100
10	Female	14	457	136	0	100
10	Female	15	0	600	0	50
10	Female	16	0	600	0	50
10	Female	17	0	600	0	50
10	Female	18	0	600	0	50
10	Female	19	0	304	294	0
10	Female	20	0	0	600	0
11	Female	1	0	600	0	50
11	Female	2	0	600	0	50
11	Female	3	0	600	0	50
11	Female	4	0	600	0	50
11	Female	5	0	600	0	50
11	Female	6	0	600	0	50
11	Female	7	0	600	0	50
11	Female	8	0	600	0	50
11	Female	9	0	600	0	50
11	Female	10	0	600	0	50
11	Female	11	0	600	0	50
11	Female	12	0	600	0	50
11	Female	13	0	600	0	50
11	Female	14	0	600	0	50
11	Female	15	0	599	0	50
11	Female	16	0	600	0	50
11	Female	17	0	600	0	50
11	Female	18	0	600	0	50
11	Female	19	0	3	597	0
11	Female	20	0	0	600	0
12	Male	1	0	600	0	50
12	Male	2	0	600	0	50
12	Male	3	0	600	0	50
12	Male	4	0	600	0	50
12	Male	5	0	600	0	50
12	Male	6	0	600	0	50
12	Male	7	0	600	0	50
12	Male	8	0	599	0	50
12	Male	9	0	600	0	50
12	Male	10	0	570	0	50
12	Male	11	44	548	0	100
12	Male	12	600	0	0	100
12	Male	13	600	0	0	100
12	Male	14	579	20	0	100
12	Male	15	0	600	0	50
12	Male	16	0	597	0	50
12	Male	17	333	267	0	100
12	Male	18	0	599	0	50
12	Male	19	0	587	0	50
12	Male	20	0	414	186	0
13	Female	1	0	434	166	0
13	Female	2	0	600	0	50
13	Female	3	0	600	0	50
13	Female	4	0	600	0	50
13	Female	5	0	600	0	50
13	Female	6	0	600	0	50
13	Female	7	0	600	0	50
13	Female	8	0	596	0	50
13	Female	9	0	600	0	50
13	Female	10	0	600	0	50
13	Female	11	0	600	0	50
13	Female	12	0	600	0	50
13	Female	13	0	600	0	50
13	Female	14	0	600	0	50
13	Female	15	0	600	0	50
13	Female	16	0	600	0	50
13	Female	17	0	600	0	50
13	Female	18	0	597	0	50
13	Female	19	0	599	0	50
13	Female	20	0	598	0	50
17	Female	1	0	600	0	50
17	Female	2	0	600	0	50
17	Female	3	0	600	0	50
17	Female	4	0	600	0	50
17	Female	5	0	600	0	50
17	Female	6	0	600	0	50
17	Female	7	0	600	0	50
17	Female	8	0	600	0	50
17	Female	9	0	600	0	50
17	Female	10	0	600	0	50
17	Female	11	0	600	0	50
17	Female	12	0	600	0	50
17	Female	13	0	600	0	50
17	Female	14	0	600	0	50
17	Female	15	0	600	0	50
17	Female	16	0	600	0	50
17	Female	17	0	600	0	50
17	Female	18	142	458	0	100
17	Female	19	600	0	0	100
17	Female	20	600	0	0	100
18	Male	1	0	600	0	50
18	Male	2	0	600	0	50
18	Male	3	0	600	0	50
18	Male	4	0	517	82	0
18	Male	5	0	0	600	0
18	Male	6	84	304	212	28.3784
18	Male	7	250	342	8	96.8992
18	Male	8	136	178	285	32.304
18	Male	9	333	267	0	100
18	Male	10	81	442	77	51.2658
18	Male	11	0	600	0	50
18	Male	12	496	104	0	100
18	Male	13	599	0	0	100
18	Male	14	600	0	0	100
18	Male	15	600	0	0	100
18	Male	16	600	0	0	100
18	Male	17	600	0	0	100
18	Male	18	335	264	0	100
18	Male	19	144	259	196	42.3529
18	Male	20	0	0	600	0
19	Female	1	0	600	0	50
19	Female	2	0	600	0	50
19	Female	3	0	600	0	50
19	Female	4	0	600	0	50
19	Female	5	0	600	0	50
19	Female	6	0	600	0	50
19	Female	7	0	600	0	50
19	Female	8	0	600	0	50
19	Female	9	0	600	0	50
19	Female	10	0	600	0	50
19	Female	11	0	600	0	50
19	Female	12	0	600	0	50
19	Female	13	0	600	0	50
19	Female	14	0	600	0	50
19	Female	15	0	600	0	50
19	Female	16	0	600	0	50
19	Female	17	422	178	0	100
19	Female	18	600	0	0	100
19	Female	19	600	0	0	100
19	Female	20	583	0	0	100
21	Male	1	0	600	0	50
21	Male	2	0	600	0	50
21	Male	3	0	600	0	50
21	Male	4	0	600	0	50
21	Male	5	0	600	0	50
21	Male	6	0	600	0	50
21	Male	7	0	600	0	50
21	Male	8	0	600	0	50
21	Male	9	0	600	0	50
21	Male	10	0	600	0	50
21	Male	11	0	599	0	50
21	Male	12	0	600	0	50
21	Male	13	0	600	0	50
21	Male	14	0	600	0	50
21	Male	15	0	600	0	50
21	Male	16	0	600	0	50
21	Male	17	0	600	0	50
21	Male	18	0	347	253	0
21	Male	19	0	0	597	0
21	Male	20	0	3	597	0
22	Female	1	0	600	0	50
22	Female	2	0	600	0	50
22	Female	3	0	600	0	50
22	Female	4	0	600	0	50
22	Female	5	302	298	0	100
22	Female	6	600	0	0	100
22	Female	7	600	0	0	100
22	Female	8	600	0	0	100
22	Female	9	597	3	0	100
22	Female	10	571	29	0	100
22	Female	11	152	448	0	100
22	Female	12	393	207	0	100
22	Female	13	513	71	0	100
22	Female	14	474	126	0	100
22	Female	15	0	600	0	50
22	Female	16	0	394	206	0
22	Female	17	0	0	600	0
22	Female	18	0	0	600	0
22	Female	19	0	349	251	0
22	Female	20	0	109	491	0
23	Female	1	0	600	0	50
23	Female	2	0	600	0	50
23	Female	3	0	600	0	50
23	Female	4	0	11	589	0
23	Female	5	0	0	600	0
23	Female	6	0	0	600	0
23	Female	7	0	0	600	0
23	Female	8	0	0	600	0
23	Female	9	0	0	600	0
23	Female	10	0	0	600	0
23	Female	11	0	0	600	0
23	Female	12	0	0	600	0
23	Female	13	0	19	581	0
23	Female	14	0	164	436	0
23	Female	15	0	37	563	0
23	Female	16	0	0	600	0
23	Female	17	0	0	600	0
23	Female	18	0	0	600	0
23	Female	19	0	0	600	0
23	Female	20	0	0	600	0
25	Female	1	0	600	0	50
25	Female	2	0	600	0	50
25	Female	3	0	600	0	50
25	Female	4	0	600	0	50
25	Female	5	0	600	0	50
25	Female	6	0	600	0	50
25	Female	7	0	600	0	50
25	Female	8	155	445	0	100
25	Female	9	598	0	0	100
25	Female	10	600	0	0	100
25	Female	11	600	0	0	100
25	Female	12	600	0	0	100
25	Female	13	600	0	0	100
25	Female	14	600	0	0	100
25	Female	15	600	0	0	100
25	Female	16	521	79	0	100
25	Female	17	0	289	311	0
25	Female	18	0	249	351	0
25	Female	19	0	4	596	0
25	Female	20	0	0	600	0
26	Male	1	0	600	0	50
26	Male	2	0	600	0	50
26	Male	3	0	600	0	50
26	Male	4	0	234	366	0
26	Male	5	0	514	86	0
26	Male	6	362	238	0	100
26	Male	7	280	320	0	100
26	Male	8	131	469	0	100
26	Male	9	0	600	0	50
26	Male	10	0	346	254	0
26	Male	11	0	0	600	0
26	Male	12	171	90	339	33.5294
26	Male	13	470	130	0	100
26	Male	14	510	90	0	100
26	Male	15	600	0	0	100
26	Male	16	60	361	179	25.1046
26	Male	17	0	226	374	0
26	Male	18	0	457	142	0
26	Male	19	0	445	155	0
26	Male	20	0	450	150	0
27	Female	1	0	600	0	50
27	Female	2	0	600	0	50
27	Female	3	0	600	0	50
27	Female	4	0	600	0	50
27	Female	5	0	352	248	0
27	Female	6	0	139	461	0
27	Female	7	0	2	598	0
27	Female	8	0	242	358	0
27	Female	9	0	600	0	50
27	Female	10	0	600	0	50
27	Female	11	0	572	28	0
27	Female	12	0	23	577	0
27	Female	13	0	6	594	0
27	Female	14	0	0	600	0
27	Female	15	0	40	560	0
27	Female	16	0	0	600	0
27	Female	17	0	0	600	0
27	Female	18	0	0	600	0
27	Female	19	0	0	600	0
27	Female	20	0	0	600	0
31	Female	1	0	600	0	50
31	Female	2	0	600	0	50
31	Female	3	0	600	0	50
31	Female	4	0	600	0	50
31	Female	5	0	600	0	50
31	Female	6	0	600	0	50
31	Female	7	0	600	0	50
31	Female	8	0	139	461	0
31	Female	9	0	600	0	50
31	Female	10	0	134	466	0
31	Female	11	0	64	536	0
31	Female	12	0	0	595	0
31	Female	13	0	65	535	0
31	Female	14	0	125	475	0
31	Female	15	0	82	518	0
31	Female	16	0	0	600	0
31	Female	17	0	0	600	0
31	Female	18	0	0	589	0
31	Female	19	0	132	468	0
31	Female	20	0	112	486	0
37	Female	1	0	600	0	50
37	Female	2	0	600	0	50
37	Female	3	0	600	0	50
37	Female	4	0	599	0	50
37	Female	5	0	600	0	50
37	Female	6	0	600	0	50
37	Female	7	427	173	0	0
37	Female	8	74	526	0	0
37	Female	9	0	266	299	100
37	Female	10	244	346	10	3.93701
37	Female	11	38	562	0	0
37	Female	12	0	489	111	100
37	Female	13	0	600	0	50
37	Female	14	0	600	0	50
37	Female	15	0	600	0	50
37	Female	16	74	239	287	79.5014
37	Female	17	56	467	0	0
37	Female	18	0	563	0	50
37	Female	19	0	523	0	50
37	Female	20	0	591	0	50
38	Female	1	0	600	0	50
38	Female	2	0	600	0	50
38	Female	3	0	600	0	50
38	Female	4	0	600	0	50
38	Female	5	0	600	0	50
38	Female	6	0	597	0	50
38	Female	7	0	600	0	50
38	Female	8	0	600	0	50
38	Female	9	0	597	0	50
38	Female	10	0	599	0	50
38	Female	11	0	598	0	50
38	Female	12	0	600	0	50
38	Female	13	0	593	0	50
38	Female	14	0	600	0	50
38	Female	15	0	600	0	50
38	Female	16	0	555	0	50
38	Female	17	0	589	0	50
38	Female	18	0	587	0	50
38	Female	19	55	487	0	0
38	Female	20	600	0	0	0
42	Female	1	0	600	0	50
42	Female	2	0	600	0	50
42	Female	3	0	600	0	50
42	Female	4	0	600	0	50
42	Female	5	0	600	0	50
42	Female	6	0	600	0	50
42	Female	7	0	600	0	50
42	Female	8	0	600	0	50
42	Female	9	0	600	0	50
42	Female	10	131	469	0	0
42	Female	11	0	50	550	100
42	Female	12	59	486	55	48.2456
42	Female	13	0	600	0	50
42	Female	14	0	326	274	100
42	Female	15	70	330	200	74.0741
42	Female	16	130	379	91	41.1765
42	Female	17	207	273	120	36.6972
42	Female	18	345	255	0	0
42	Female	19	0	600	0	50
42	Female	20	0	532	0	50
43	Male	1	0	600	0	50
43	Male	2	0	600	0	50
43	Male	3	0	600	0	50
43	Male	4	0	600	0	50
43	Male	5	0	600	0	50
43	Male	6	0	600	0	50
43	Male	7	0	600	0	50
43	Male	8	0	600	0	50
43	Male	9	0	600	0	50
43	Male	10	157	443	0	0
43	Male	11	579	0	0	0
43	Male	12	600	0	0	0
43	Male	13	600	0	0	0
43	Male	14	567	0	0	0
43	Male	15	600	0	0	0
43	Male	16	599	0	0	0
43	Male	17	545	0	0	0
43	Male	18	600	0	0	0
43	Male	19	600	0	0	0
43	Male	20	600	0	0	0
45	Male	1	0	600	0	50
45	Male	2	0	600	0	50
45	Male	3	0	600	0	50
45	Male	4	0	600	0	50
45	Male	5	0	600	0	50
45	Male	6	0	600	0	50
45	Male	7	0	600	0	50
45	Male	8	0	600	0	50
45	Male	9	0	600	0	50
45	Male	10	0	600	0	50
45	Male	11	0	241	359	100
45	Male	12	0	0	599	100
45	Male	13	0	0	600	100
45	Male	14	0	0	599	100
45	Male	15	0	0	600	100
45	Male	16	0	0	600	100
45	Male	17	0	0	600	100
45	Male	18	0	0	595	100
45	Male	19	0	0	535	100
45	Male	20	0	0	600	100
51	Male	1	0	600	0	50
51	Male	2	0	600	0	50
51	Male	3	0	600	0	50
51	Male	4	22	578	0	0
51	Male	5	600	0	0	0
51	Male	6	600	0	0	0
51	Male	7	600	0	0	0
51	Male	8	600	0	0	0
51	Male	9	216	384	0	0
51	Male	10	445	155	0	0
51	Male	11	242	82	276	53.2819
51	Male	12	314	196	90	22.2772
51	Male	13	245	355	0	0
51	Male	14	140	356	104	42.623
51	Male	15	0	21	579	100
51	Male	16	0	0	600	100
51	Male	17	168	298	134	44.3709
51	Male	18	74	222	304	80.4233
51	Male	19	126	414	60	32.2581
51	Male	20	226	137	237	51.1879
55	Female	1	0	600	0	50
55	Female	2	0	600	0	50
55	Female	3	0	481	110	100
55	Female	4	0	594	6	100
55	Female	5	0	600	0	50
55	Female	6	0	600	0	50
55	Female	7	14	586	0	0
55	Female	8	546	54	0	0
55	Female	9	320	280	0	0
55	Female	10	140	460	0	0
55	Female	11	600	0	0	0
55	Female	12	595	0	0	0
55	Female	13	412	142	46	10.0437
55	Female	14	0	21	578	100
55	Female	15	0	0	600	100
55	Female	16	0	0	600	100
55	Female	17	0	0	599	100
55	Female	18	0	0	589	100
55	Female	19	0	5	561	100
55	Female	20	0	0	600	100
57	Female	1	0	600	0	50
57	Female	2	0	600	0	50
57	Female	3	0	593	7	100
57	Female	4	0	189	410	100
57	Female	5	0	0	600	100
57	Female	6	0	0	600	100
57	Female	7	0	0	600	100
57	Female	8	0	0	599	100
57	Female	9	0	0	600	100
57	Female	10	0	0	598	100
57	Female	11	0	0	593	100
57	Female	12	0	0	600	100
57	Female	13	0	0	597	100
57	Female	14	0	0	579	100
57	Female	15	0	0	594	100
57	Female	16	0	0	597	100
57	Female	17	0	0	596	100
57	Female	18	0	0	600	100
57	Female	19	0	0	600	100
57	Female	20	0	0	600	100
58	Male	1	0	600	0	50
58	Male	2	0	600	0	50
58	Male	3	0	600	0	50
58	Male	4	0	600	0	50
58	Male	5	55	545	0	0
58	Male	6	599	1	0	0
58	Male	7	364	236	0	0
58	Male	8	570	0	0	0
58	Male	9	462	0	0	0
58	Male	10	589	0	0	0
58	Male	11	588	0	0	0
58	Male	12	597	0	0	0
58	Male	13	568	0	0	0
58	Male	14	509	0	0	0
58	Male	15	586	0	0	0
58	Male	16	600	0	0	0
58	Male	17	580	0	0	0
58	Male	18	594	0	0	0
58	Male	19	567	0	0	0
58	Male	20	599	0	0	0
60	Male	1	0	600	0	50
60	Male	2	0	600	0	50
60	Male	3	0	600	0	50
60	Male	4	0	600	0	50
60	Male	5	0	600	0	50
60	Male	6	0	600	0	50
60	Male	7	0	600	0	50
60	Male	8	0	600	0	50
60	Male	9	0	600	0	50
60	Male	10	0	600	0	50
60	Male	11	0	600	0	50
60	Male	12	0	600	0	50
60	Male	13	0	600	0	50
60	Male	14	0	600	0	50
60	Male	15	1	599	0	0
60	Male	16	302	298	0	0
60	Male	17	600	0	0	0
60	Male	18	535	0	0	0
60	Male	19	430	0	0	0
60	Male	20	529	0	0	0
62	Female	1	0	599	0	50
62	Female	2	0	593	0	50
62	Female	3	0	600	0	50
62	Female	4	0	277	323	100
62	Female	5	0	407	188	100
62	Female	6	0	158	422	100
62	Female	7	0	0	595	100
62	Female	8	0	0	578	100
62	Female	9	0	0	549	100
62	Female	10	0	0	591	100
62	Female	11	0	0	593	100
62	Female	12	0	0	599	100
62	Female	13	0	0	600	100
62	Female	14	0	0	588	100
62	Female	15	0	0	560	100
62	Female	16	0	311	288	100
62	Female	17	0	600	0	50
62	Female	18	0	596	0	50
62	Female	19	0	589	2	100
62	Female	20	0	561	38	100
64	Female	1	0	600	0	50
64	Female	2	0	600	0	50
64	Female	3	0	600	0	50
64	Female	4	0	600	0	50
64	Female	5	0	600	0	50
64	Female	6	0	600	0	50
64	Female	7	0	600	0	50
64	Female	8	0	600	0	50
64	Female	9	0	600	0	50
64	Female	10	0	600	0	50
64	Female	11	0	600	0	50
64	Female	12	0	600	0	50
64	Female	13	0	600	0	50
64	Female	14	0	600	0	50
64	Female	15	0	600	0	50
64	Female	16	0	600	0	50
64	Female	17	0	600	0	50
64	Female	18	157	443	0	0
64	Female	19	600	0	0	0
64	Female	20	600	0	0	0
65	Male	1	0	600	0	50
65	Male	2	0	600	0	50
65	Male	3	285	303	0	0
65	Male	4	570	0	0	0
65	Male	5	214	328	0	0
65	Male	6	0	236	325	100
65	Male	7	0	0	515	100
65	Male	8	0	0	425	100
65	Male	9	0	0	434	100
65	Male	10	0	74	505	100
65	Male	11	274	180	130	32.1782
65	Male	12	0	424	143	100
65	Male	13	367	226	0	0
65	Male	14	0	106	465	100
65	Male	15	0	0	394	100
65	Male	16	0	0	548	100
65	Male	17	94	103	259	73.3711
65	Male	18	583	0	0	0
65	Male	19	16	183	332	95.4023
65	Male	20	300	249	32	9.63855
66	Female	1	0	600	0	50
66	Female	2	0	600	0	50
66	Female	3	0	600	0	50
66	Female	4	0	600	0	50
66	Female	5	0	600	0	50
66	Female	6	0	600	0	50
66	Female	7	0	600	0	50
66	Female	8	0	600	0	50
66	Female	9	0	600	0	50
66	Female	10	0	600	0	50
66	Female	11	0	600	0	50
66	Female	12	0	600	0	50
66	Female	13	0	600	0	50
66	Female	14	0	600	0	50
66	Female	15	0	600	0	50
66	Female	16	0	600	0	50
66	Female	17	0	600	0	50
66	Female	18	0	119	480	100
66	Female	19	0	0	600	100
66	Female	20	0	0	600	100
67	Male	1	0	600	0	50
67	Male	2	0	600	0	50
67	Male	3	0	600	0	50
67	Male	4	0	600	0	50
67	Male	5	0	600	0	50
67	Male	6	0	600	0	50
67	Male	7	0	600	0	50
67	Male	8	0	600	0	50
67	Male	9	0	600	0	50
67	Male	10	0	600	0	50
67	Male	11	0	597	0	50
67	Male	12	276	324	0	0
67	Male	13	104	496	0	0
67	Male	14	568	32	0	0
67	Male	15	600	0	0	0
67	Male	16	600	0	0	0
67	Male	17	600	0	0	0
67	Male	18	600	0	0	0
67	Male	19	600	0	0	0
67	Male	20	599	0	0	0
68	Female	1	0	600	0	50
68	Female	2	0	600	0	50
68	Female	3	0	600	0	50
68	Female	4	0	600	0	50
68	Female	5	571	29	0	0
68	Female	6	101	499	0	0
68	Female	7	599	0	0	0
68	Female	8	598	0	0	0
68	Female	9	558	42	0	0
68	Female	10	572	28	0	0
68	Female	11	314	285	0	0
68	Female	12	0	592	0	50
68	Female	13	0	600	0	50
68	Female	14	0	600	0	50
68	Female	15	0	573	27	100
68	Female	16	0	117	480	100
68	Female	17	0	585	15	100
68	Female	18	407	193	0	0
68	Female	19	308	291	0	0
68	Female	20	0	436	162	100
69	Male	1	0	600	0	50
69	Male	2	0	600	0	50
69	Male	3	0	600	0	50
69	Male	4	0	598	0	50
69	Male	5	0	600	0	50
69	Male	6	0	600	0	50
69	Male	7	0	600	0	50
69	Male	8	0	600	0	50
69	Male	9	0	521	79	100
69	Male	10	0	508	92	100
69	Male	11	0	75	523	100
69	Male	12	0	0	600	100
69	Male	13	0	537	61	100
69	Male	14	0	538	62	100
69	Male	15	0	0	600	100
69	Male	16	0	214	384	100
69	Male	17	0	600	0	50
69	Male	18	574	26	0	0
69	Male	19	599	0	0	0
69	Male	20	594	0	0	0
71	Male	1	0	600	0	50
71	Male	2	0	600	0	50
71	Male	3	0	600	0	50
71	Male	4	0	600	0	50
71	Male	5	0	600	0	50
71	Male	6	105	495	0	0
71	Male	7	21	579	0	0
71	Male	8	0	600	0	50
71	Male	9	567	32	0	0
71	Male	10	513	85	0	0
71	Male	11	0	537	63	100
71	Male	12	0	53	547	100
71	Male	13	0	600	0	50
71	Male	14	45	555	0	0
71	Male	15	600	0	0	0
71	Male	16	600	0	0	0
71	Male	17	599	0	0	0
71	Male	18	595	0	0	0
71	Male	19	600	0	0	0
71	Male	20	600	0	0	0
