# Supplementary material for: Assessing preferences for adult versus juvenile features in young animals: Newly hatched chicks spontaneously approach red and large stimuli
Source: Learn Behav. 2024 Aug 16;53(2):145–56. doi: 10.3758/s13420-024-00638-z (PMC12092567; doi:10.3758/s13420-024-00638-z)
Supplement: Supplementary file 3 — Supplementary file3 (CSV 36 KB) [file 13420_2024_638_MOESM3_ESM.csv]

chickID	sex	bins	left	centre	right	adultPercentage	redPercentage
103	Female	1	0	600	0	50	50
103	Female	2	0	600	0	50	50
103	Female	3	0	135	465	100	100
103	Female	4	0	300	300	100	100
103	Female	5	0	600	0	50	50
103	Female	6	0	390	210	100	100
103	Female	7	0	24	576	100	100
103	Female	8	0	0	600	100	100
103	Female	9	0	0	600	100	100
103	Female	10	0	0	600	100	100
103	Female	11	0	0	600	100	100
103	Female	12	0	81	519	100	100
103	Female	13	0	27	573	100	100
103	Female	14	0	130	470	100	100
103	Female	15	0	0	600	100	100
103	Female	16	0	0	600	100	100
103	Female	17	0	1	599	100	100
103	Female	18	0	2	598	100	100
103	Female	19	0	0	600	100	100
103	Female	20	0	2	598	100	100
104	Female	1	0	600	0	50	50
104	Female	2	0	600	0	50	50
104	Female	3	0	600	0	50	50
104	Female	4	0	439	161	100	100
104	Female	5	0	54	546	100	100
104	Female	6	5	0	595	99.16666667	99.16666667
104	Female	7	0	0	600	100	100
104	Female	8	0	0	600	100	100
104	Female	9	0	0	600	100	100
104	Female	10	4	0	596	99.33333333	99.33333333
104	Female	11	0	0	600	100	100
104	Female	12	0	0	600	100	100
104	Female	13	5	0	595	99.16666667	99.16666667
104	Female	14	1	0	599	99.83333333	99.83333333
104	Female	15	0	0	600	100	100
104	Female	16	0	0	600	100	100
104	Female	17	2	0	598	99.66666667	99.66666667
104	Female	18	4	0	596	99.33333333	99.33333333
104	Female	19	8	0	592	98.66666667	98.66666667
104	Female	20	0	0	600	100	100
105	Female	1	0	600	0	50	50
105	Female	2	0	600	0	50	50
105	Female	3	0	432	168	100	100
105	Female	4	0	0	600	100	100
105	Female	5	0	0	600	100	100
105	Female	6	0	0	600	100	100
105	Female	7	0	0	600	100	100
105	Female	8	0	0	600	100	100
105	Female	9	0	0	600	100	100
105	Female	10	0	0	600	100	100
105	Female	11	15	0	585	97.5	97.5
105	Female	12	0	0	600	100	100
105	Female	13	0	0	600	100	100
105	Female	14	0	0	600	100	100
105	Female	15	0	0	600	100	100
105	Female	16	0	0	600	100	100
105	Female	17	0	0	600	100	100
105	Female	18	36	0	564	94	94
105	Female	19	1	0	599	99.83333333	99.83333333
105	Female	20	1	0	599	99.83333333	99.83333333
107	Female	1	0	600	0	50	50
107	Female	2	0	600	0	50	50
107	Female	3	0	401	199	100	100
107	Female	4	0	0	600	100	100
107	Female	5	0	0	600	100	100
107	Female	6	3	0	597	99.5	99.5
107	Female	7	0	155	445	100	100
107	Female	8	0	102	498	100	100
107	Female	9	0	271	329	100	100
107	Female	10	5	0	595	99.16666667	99.16666667
107	Female	11	0	0	600	100	100
107	Female	12	0	32	568	100	100
107	Female	13	0	223	377	100	100
107	Female	14	0	0	600	100	100
107	Female	15	0	0	600	100	100
107	Female	16	0	0	600	100	100
107	Female	17	14	0	586	97.66666667	97.66666667
107	Female	18	33	0	567	94.5	94.5
107	Female	19	0	0	600	100	100
107	Female	20	1	0	599	99.83333333	99.83333333
119	Female	1	0	600	0	50	50
119	Female	2	0	600	0	50	50
119	Female	3	0	600	0	50	50
119	Female	4	0	600	0	50	50
119	Female	5	0	600	0	50	50
119	Female	6	308	292	0	0	0
119	Female	7	600	0	0	0	0
119	Female	8	600	0	0	0	0
119	Female	9	600	0	0	0	0
119	Female	10	600	0	0	0	0
119	Female	11	329	271	0	0	0
119	Female	12	600	0	0	0	0
119	Female	13	600	0	0	0	0
119	Female	14	599	1	0	0	0
119	Female	15	600	0	0	0	0
119	Female	16	600	0	0	0	0
119	Female	17	600	0	0	0	0
119	Female	18	600	0	0	0	0
119	Female	19	600	0	0	0	0
119	Female	20	600	0	0	0	0
120	Female	1	0	600	0	50	50
120	Female	2	0	600	0	50	50
120	Female	3	0	600	0	50	50
120	Female	4	0	600	0	50	50
120	Female	5	0	486	114	100	100
120	Female	6	0	0	600	100	100
120	Female	7	0	0	600	100	100
120	Female	8	3	0	597	99.5	99.5
120	Female	9	0	0	600	100	100
120	Female	10	4	0	596	99.33333333	99.33333333
120	Female	11	4	0	596	99.33333333	99.33333333
120	Female	12	3	0	597	99.5	99.5
120	Female	13	0	0	600	100	100
120	Female	14	1	0	599	99.83333333	99.83333333
120	Female	15	1	0	599	99.83333333	99.83333333
120	Female	16	10	0	590	98.33333333	98.33333333
120	Female	17	0	0	600	100	100
120	Female	18	5	0	595	99.16666667	99.16666667
120	Female	19	0	0	600	100	100
120	Female	20	0	80	520	100	100
42	Male	1	8	592	0	0	0
42	Male	2	3	597	0	0	0
42	Male	3	34	78	488	93.48659004	93.48659004
42	Male	4	1	0	599	99.83333333	99.83333333
42	Male	5	25	0	575	95.83333333	95.83333333
42	Male	6	9	0	591	98.5	98.5
42	Male	7	10	440	150	93.75	93.75
42	Male	8	18	393	189	91.30434783	91.30434783
42	Male	9	17	0	583	97.16666667	97.16666667
42	Male	10	10	0	590	98.33333333	98.33333333
42	Male	11	6	2	592	98.99665552	98.99665552
42	Male	12	33	0	567	94.5	94.5
42	Male	13	13	0	587	97.83333333	97.83333333
42	Male	14	19	0	581	96.83333333	96.83333333
42	Male	15	12	0	588	98	98
42	Male	16	17	0	583	97.16666667	97.16666667
42	Male	17	8	0	592	98.66666667	98.66666667
42	Male	18	9	0	591	98.5	98.5
42	Male	19	112	0	488	81.33333333	81.33333333
42	Male	20	10	0	590	98.33333333	98.33333333
43	Female	1	0	365	235	100	100
43	Female	2	5	0	595	99.16666667	99.16666667
43	Female	3	0	0	600	100	100
43	Female	4	0	0	600	100	100
43	Female	5	0	0	600	100	100
43	Female	6	0	0	600	100	100
43	Female	7	0	29	571	100	100
43	Female	8	5	0	595	99.16666667	99.16666667
43	Female	9	0	0	600	100	100
43	Female	10	2	0	598	99.66666667	99.66666667
43	Female	11	1	6	593	99.83164983	99.83164983
43	Female	12	1	0	599	99.83333333	99.83333333
43	Female	13	5	0	595	99.16666667	99.16666667
43	Female	14	0	0	600	100	100
43	Female	15	5	0	595	99.16666667	99.16666667
43	Female	16	0	0	600	100	100
43	Female	17	0	0	600	100	100
43	Female	18	0	0	600	100	100
43	Female	19	0	0	600	100	100
43	Female	20	0	0	600	100	100
44	Female	1	2	598	0	0	0
44	Female	2	4	596	0	0	0
44	Female	3	6	594	0	0	0
44	Female	4	2	598	0	0	0
44	Female	5	5	595	0	0	0
44	Female	6	5	206	389	98.73096447	98.73096447
44	Female	7	4	38	558	99.28825623	99.28825623
44	Female	8	6	385	209	97.20930233	97.20930233
44	Female	9	78	0	522	87	87
44	Female	10	5	345	250	98.03921569	98.03921569
44	Female	11	14	305	281	95.25423729	95.25423729
44	Female	12	6	0	594	99	99
44	Female	13	31	0	569	94.83333333	94.83333333
44	Female	14	23	0	577	96.16666667	96.16666667
44	Female	15	7	107	486	98.5801217	98.5801217
44	Female	16	126	474	0	0	0
44	Female	17	600	0	0	0	0
44	Female	18	600	0	0	0	0
44	Female	19	600	0	0	0	0
44	Female	20	600	0	0	0	0
45	Male	1	0	295	305	100	100
45	Male	2	4	0	596	99.33333333	99.33333333
45	Male	3	7	0	593	98.83333333	98.83333333
45	Male	4	0	0	600	100	100
45	Male	5	9	7	584	98.48229342	98.48229342
45	Male	6	5	111	484	98.97750511	98.97750511
45	Male	7	4	0	596	99.33333333	99.33333333
45	Male	8	0	33	567	100	100
45	Male	9	7	38	555	98.7544484	98.7544484
45	Male	10	0	0	600	100	100
45	Male	11	5	142	453	98.90829694	98.90829694
45	Male	12	7	113	480	98.56262834	98.56262834
45	Male	13	5	126	469	98.94514768	98.94514768
45	Male	14	10	78	512	98.08429119	98.08429119
45	Male	15	35	183	382	91.60671463	91.60671463
45	Male	16	4	0	596	99.33333333	99.33333333
45	Male	17	13	129	458	97.23991507	97.23991507
45	Male	18	5	270	325	98.48484848	98.48484848
45	Male	19	101	99	400	79.84031936	79.84031936
45	Male	20	2	142	456	99.56331878	99.56331878
46	Female	1	0	600	0	50	50
46	Female	2	0	600	0	50	50
46	Female	3	1	600	0	50	50
46	Female	4	0	570	30	100	100
46	Female	5	0	0	600	100	100
46	Female	6	0	0	600	100	100
46	Female	7	0	0	600	100	100
46	Female	8	0	0	600	100	100
46	Female	9	0	0	600	100	100
46	Female	10	0	0	600	100	100
46	Female	11	0	0	600	100	100
46	Female	12	0	0	600	100	100
46	Female	13	0	0	600	100	100
46	Female	14	0	0	600	100	100
46	Female	15	0	0	600	100	100
46	Female	16	0	0	600	100	100
46	Female	17	0	0	600	100	100
46	Female	18	0	0	600	100	100
46	Female	19	0	0	600	100	100
46	Female	20	0	0	600	100	100
59	Female	1	8	592	0	0	0
59	Female	2	7	593	0	0	0
59	Female	3	3	597	0	0	0
59	Female	4	11	200	389	97.25	97.25
59	Female	5	8	0	592	98.66666667	98.66666667
59	Female	6	7	0	593	98.83333333	98.83333333
59	Female	7	8	0	592	98.66666667	98.66666667
59	Female	8	7	1	592	98.83138564	98.83138564
59	Female	9	7	0	593	98.83333333	98.83333333
59	Female	10	20	1	579	96.66110184	96.66110184
59	Female	11	12	0	588	98	98
59	Female	12	8	0	592	98.66666667	98.66666667
59	Female	13	12	1	587	97.9966611	97.9966611
59	Female	14	30	0	570	95	95
59	Female	15	22	0	578	96.33333333	96.33333333
59	Female	16	9	0	591	98.5	98.5
59	Female	17	25	0	575	95.83333333	95.83333333
59	Female	18	7	1	592	98.83138564	98.83138564
59	Female	19	25	0	575	95.83333333	95.83333333
59	Female	20	63	1	536	89.48247078	89.48247078
60	Male	1	0	600	0	50	50
60	Male	2	0	364	236	100	100
60	Male	3	2	0	598	99.66666667	99.66666667
60	Male	4	0	0	600	100	100
60	Male	5	3	0	597	99.5	99.5
60	Male	6	6	0	594	99	99
60	Male	7	9	0	591	98.5	98.5
60	Male	8	0	0	600	100	100
60	Male	9	0	0	600	100	100
60	Male	10	4	0	596	99.33333333	99.33333333
60	Male	11	2	0	598	99.66666667	99.66666667
60	Male	12	3	0	597	99.5	99.5
60	Male	13	7	0	593	98.83333333	98.83333333
60	Male	14	4	0	596	99.33333333	99.33333333
60	Male	15	5	0	595	99.16666667	99.16666667
60	Male	16	0	0	600	100	100
60	Male	17	6	0	594	99	99
60	Male	18	1	0	599	99.83333333	99.83333333
60	Male	19	3	0	597	99.5	99.5
60	Male	20	6	0	594	99	99
61	Male	1	9	591	0	0	0
61	Male	2	9	591	0	0	0
61	Male	3	9	591	0	0	0
61	Male	4	6	594	0	0	0
61	Male	5	3	597	0	0	0
61	Male	6	8	592	0	0	0
61	Male	7	7	593	0	0	0
61	Male	8	8	592	0	0	0
61	Male	9	4	596	0	0	0
61	Male	10	7	593	0	0	0
61	Male	11	5	595	0	0	0
61	Male	12	9	591	0	0	0
61	Male	13	5	595	0	0	0
61	Male	14	9	591	0	0	0
61	Male	15	10	300	290	96.66666667	96.66666667
61	Male	16	9	0	591	98.5	98.5
61	Male	17	3	1	596	99.49916528	99.49916528
61	Male	18	9	0	591	98.5	98.5
61	Male	19	7	1	592	98.83138564	98.83138564
61	Male	20	11	1	588	98.16360601	98.16360601
62	Male	1	0	593	7	100	100
62	Male	2	8	0	592	98.66666667	98.66666667
62	Male	3	9	0	591	98.5	98.5
62	Male	4	5	0	595	99.16666667	99.16666667
62	Male	5	7	0	593	98.83333333	98.83333333
62	Male	6	8	0	592	98.66666667	98.66666667
62	Male	7	5	0	595	99.16666667	99.16666667
62	Male	8	0	0	600	100	100
62	Male	9	5	0	595	99.16666667	99.16666667
62	Male	10	7	0	593	98.83333333	98.83333333
62	Male	11	6	0	594	99	99
62	Male	12	9	0	591	98.5	98.5
62	Male	13	11	0	589	98.16666667	98.16666667
62	Male	14	5	0	595	99.16666667	99.16666667
62	Male	15	9	0	591	98.5	98.5
62	Male	16	8	0	592	98.66666667	98.66666667
62	Male	17	6	0	594	99	99
62	Male	18	10	0	590	98.33333333	98.33333333
62	Male	19	7	0	593	98.83333333	98.83333333
62	Male	20	9	0	591	98.5	98.5
63	Male	1	6	552	42	87.5	87.5
63	Male	2	8	0	592	98.66666667	98.66666667
63	Male	3	2	0	598	99.66666667	99.66666667
63	Male	4	14	0	586	97.66666667	97.66666667
63	Male	5	9	0	591	98.5	98.5
63	Male	6	21	0	579	96.5	96.5
63	Male	7	28	0	572	95.33333333	95.33333333
63	Male	8	58	0	542	90.33333333	90.33333333
63	Male	9	27	0	573	95.5	95.5
63	Male	10	16	1	583	97.32888147	97.32888147
63	Male	11	4	0	596	99.33333333	99.33333333
63	Male	12	5	0	595	99.16666667	99.16666667
63	Male	13	6	0	594	99	99
63	Male	14	31	0	569	94.83333333	94.83333333
63	Male	15	11	0	589	98.16666667	98.16666667
63	Male	16	28	0	572	95.33333333	95.33333333
63	Male	17	15	0	585	97.5	97.5
63	Male	18	11	0	589	98.16666667	98.16666667
63	Male	19	6	0	594	99	99
63	Male	20	13	0	587	97.83333333	97.83333333
64	Male	1	0	600	0	50	50
64	Male	2	0	600	0	50	50
64	Male	3	444	156	0	0	0
64	Male	4	325	165	110	25.28735632	25.28735632
64	Male	5	528	72	0	0	0
64	Male	6	358	242	0	0	0
64	Male	7	0	287	313	100	100
64	Male	8	225	221	154	40.63324538	40.63324538
64	Male	9	566	34	0	0	0
64	Male	10	311	289	0	0	0
64	Male	11	502	98	0	0	0
64	Male	12	517	83	0	0	0
64	Male	13	537	63	0	0	0
64	Male	14	600	0	0	0	0
64	Male	15	600	0	0	0	0
64	Male	16	600	0	0	0	0
64	Male	17	600	0	0	0	0
64	Male	18	600	0	0	0	0
64	Male	19	600	0	0	0	0
64	Male	20	285	315	0	0	0
74	Female	1	0	600	0	50	50
74	Female	2	0	600	0	50	50
74	Female	3	0	600	0	50	50
74	Female	4	0	600	0	50	50
74	Female	5	0	600	0	50	50
74	Female	6	0	163	437	100	100
74	Female	7	0	0	600	100	100
74	Female	8	0	0	600	100	100
74	Female	9	5	0	595	99.16666667	99.16666667
74	Female	10	2	0	598	99.66666667	99.66666667
74	Female	11	0	0	600	100	100
74	Female	12	3	0	597	99.5	99.5
74	Female	13	4	0	596	99.33333333	99.33333333
74	Female	14	5	0	595	99.16666667	99.16666667
74	Female	15	2	0	598	99.66666667	99.66666667
74	Female	16	6	0	594	99	99
74	Female	17	0	0	600	100	100
74	Female	18	7	0	593	98.83333333	98.83333333
74	Female	19	6	0	594	99	99
74	Female	20	0	0	600	100	100
75	Female	1	0	600	0	50	50
75	Female	2	0	540	60	100	100
75	Female	3	0	0	600	100	100
75	Female	4	0	0	600	100	100
75	Female	5	0	0	600	100	100
75	Female	6	0	0	600	100	100
75	Female	7	0	0	600	100	100
75	Female	8	0	0	600	100	100
75	Female	9	0	0	600	100	100
75	Female	10	0	0	600	100	100
75	Female	11	0	0	600	100	100
75	Female	12	0	0	600	100	100
75	Female	13	0	0	600	100	100
75	Female	14	0	0	600	100	100
75	Female	15	0	0	600	100	100
75	Female	16	0	0	600	100	100
75	Female	17	0	0	600	100	100
75	Female	18	0	0	600	100	100
75	Female	19	0	0	600	100	100
75	Female	20	0	0	600	100	100
76	Male	1	0	600	0	50	50
76	Male	2	0	600	0	50	50
76	Male	3	0	168	432	100	100
76	Male	4	0	313	287	100	100
76	Male	5	1	0	599	99.83333333	99.83333333
76	Male	6	0	484	116	100	100
76	Male	7	393	207	0	0	0
76	Male	8	3	18	579	99.48453608	99.48453608
76	Male	9	0	0	600	100	100
76	Male	10	0	0	600	100	100
76	Male	11	0	0	600	100	100
76	Male	12	0	209	391	100	100
76	Male	13	0	35	565	100	100
76	Male	14	0	0	600	100	100
76	Male	15	0	0	600	100	100
76	Male	16	0	75	525	100	100
76	Male	17	0	113	487	100	100
76	Male	18	0	0	600	100	100
76	Male	19	1	0	599	99.83333333	99.83333333
76	Male	20	2	0	598	99.66666667	99.66666667
78	Male	1	0	600	0	50	50
78	Male	2	0	600	0	50	50
78	Male	3	0	600	0	50	50
78	Male	4	32	568	0	0	0
78	Male	5	104	496	0	0	0
78	Male	6	0	287	313	100	100
78	Male	7	0	0	600	100	100
78	Male	8	7	0	593	98.83333333	98.83333333
78	Male	9	6	0	594	99	99
78	Male	10	4	0	596	99.33333333	99.33333333
78	Male	11	5	91	504	99.01768173	99.01768173
78	Male	12	0	0	600	100	100
78	Male	13	0	0	600	100	100
78	Male	14	0	274	326	100	100
78	Male	15	318	282	0	0	0
78	Male	16	152	261	187	55.16224189	55.16224189
78	Male	17	0	0	600	100	100
78	Male	18	6	0	594	99	99
78	Male	19	0	0	600	100	100
78	Male	20	2	0	598	99.66666667	99.66666667
1	Male	1	0	600	0	50	50
1	Male	2	0	170	430	100	100
1	Male	3	0	0	600	100	100
1	Male	4	1	0	599	99.83333333	99.83333333
1	Male	5	0	0	600	100	100
1	Male	6	3	0	597	99.5	99.5
1	Male	7	6	0	594	99	99
1	Male	8	0	0	600	100	100
1	Male	9	5	0	595	99.16666667	99.16666667
1	Male	10	4	0	596	99.33333333	99.33333333
1	Male	11	10	0	590	98.33333333	98.33333333
1	Male	12	4	0	596	99.33333333	99.33333333
1	Male	13	0	0	600	100	100
1	Male	14	5	0	595	99.16666667	99.16666667
1	Male	15	3	0	597	99.5	99.5
1	Male	16	4	0	596	99.33333333	99.33333333
1	Male	17	3	0	597	99.5	99.5
1	Male	18	6	0	594	99	99
1	Male	19	2	0	598	99.66666667	99.66666667
1	Male	20	0	0	600	100	100
2	Male	1	0	600	0	50	50
2	Male	2	0	600	0	50	50
2	Male	3	0	600	0	50	50
2	Male	4	1	151	448	99.77728285	99.77728285
2	Male	5	1	0	599	99.83333333	99.83333333
2	Male	6	1	0	599	99.83333333	99.83333333
2	Male	7	1	0	599	99.83333333	99.83333333
2	Male	8	0	0	600	100	100
2	Male	9	134	139	327	70.93275488	70.93275488
2	Male	10	50	162	388	88.58447489	88.58447489
2	Male	11	0	201	399	100	100
2	Male	12	0	3	597	100	100
2	Male	13	0	39	561	100	100
2	Male	14	0	200	400	100	100
2	Male	15	4	91	505	99.21414538	99.21414538
2	Male	16	57	158	385	87.1040724	87.1040724
2	Male	17	286	35	279	49.38053097	49.38053097
2	Male	18	0	210	390	100	100
2	Male	19	0	0	600	100	100
2	Male	20	191	76	242	55.8891455	55.8891455
3	Female	1	1	599	0	0	0
3	Female	2	0	544	56	100	100
3	Female	3	2	0	598	99.66666667	99.66666667
3	Female	4	0	0	600	100	100
3	Female	5	0	0	600	100	100
3	Female	6	0	0	600	100	100
3	Female	7	2	0	598	99.66666667	99.66666667
3	Female	8	2	0	598	99.66666667	99.66666667
3	Female	9	4	0	596	99.33333333	99.33333333
3	Female	10	3	0	597	99.5	99.5
3	Female	11	2	0	598	99.66666667	99.66666667
3	Female	12	5	0	595	99.16666667	99.16666667
3	Female	13	7	0	593	98.83333333	98.83333333
3	Female	14	0	2	598	100	100
3	Female	15	5	0	595	99.16666667	99.16666667
3	Female	16	5	0	595	99.16666667	99.16666667
3	Female	17	3	0	597	99.5	99.5
3	Female	18	5	0	595	99.16666667	99.16666667
3	Female	19	0	0	600	100	100
3	Female	20	6	0	594	99	99
4	Male	1	0	533	67	100	100
4	Male	2	0	0	600	100	100
4	Male	3	0	233	367	100	100
4	Male	4	0	135	465	100	100
4	Male	5	0	455	145	100	100
4	Male	6	0	170	430	100	100
4	Male	7	1	0	599	99.83333333	99.83333333
4	Male	8	63	414	123	66.12903226	66.12903226
4	Male	9	0	59	541	100	100
4	Male	10	1	221	378	99.73614776	99.73614776
4	Male	11	4	0	596	99.33333333	99.33333333
4	Male	12	3	0	597	99.5	99.5
4	Male	13	0	0	600	100	100
4	Male	14	5	0	595	99.16666667	99.16666667
4	Male	15	0	63	537	100	100
4	Male	16	6	1	593	98.99833055	98.99833055
4	Male	17	0	0	600	100	100
4	Male	18	0	0	600	100	100
4	Male	19	0	0	600	100	100
4	Male	20	0	0	600	100	100
5	Male	1	0	600	0	50	50
5	Male	2	0	157	443	100	100
5	Male	3	4	0	596	99.33333333	99.33333333
5	Male	4	6	0	594	99	99
5	Male	5	4	0	596	99.33333333	99.33333333
5	Male	6	1	0	599	99.83333333	99.83333333
5	Male	7	6	0	594	99	99
5	Male	8	5	0	595	99.16666667	99.16666667
5	Male	9	4	31	565	99.2970123	99.2970123
5	Male	10	2	0	598	99.66666667	99.66666667
5	Male	11	9	0	591	98.5	98.5
5	Male	12	10	39	551	98.21746881	98.21746881
5	Male	13	6	259	335	98.24046921	98.24046921
5	Male	14	7	0	593	98.83333333	98.83333333
5	Male	15	5	0	595	99.16666667	99.16666667
5	Male	16	0	0	600	100	100
5	Male	17	5	47	548	99.09584087	99.09584087
5	Male	18	6	12	582	98.97959184	98.97959184
5	Male	19	6	0	594	99	99
5	Male	20	5	197	398	98.75930521	98.75930521
6	Female	1	0	600	0	50	50
6	Female	2	0	600	0	50	50
6	Female	3	0	600	0	50	50
6	Female	4	0	531	69	100	100
6	Female	5	0	0	600	100	100
6	Female	6	0	1	599	100	100
6	Female	7	0	0	600	100	100
6	Female	8	0	0	600	100	100
6	Female	9	0	0	600	100	100
6	Female	10	0	0	600	100	100
6	Female	11	1	2	597	99.83277592	99.83277592
6	Female	12	0	0	600	100	100
6	Female	13	0	21	579	100	100
6	Female	14	1	72	527	99.81060606	99.81060606
6	Female	15	0	12	588	100	100
6	Female	16	0	9	591	100	100
6	Female	17	2	2	596	99.66555184	99.66555184
6	Female	18	0	0	600	100	100
6	Female	19	1	4	595	99.83221477	99.83221477
6	Female	20	0	7	593	100	100
7	Female	1	0	600	0	50	50
7	Female	2	0	600	0	50	50
7	Female	3	0	600	0	50	50
7	Female	4	1	599	0	0	0
7	Female	5	0	600	0	50	50
7	Female	6	0	600	0	50	50
7	Female	7	0	600	0	50	50
7	Female	8	0	600	0	50	50
7	Female	9	8	591	1	11.11111111	11.11111111
7	Female	10	4	596	0	0	0
7	Female	11	2	598	0	0	0
7	Female	12	6	594	0	0	0
7	Female	13	541	59	0	0	0
7	Female	14	600	0	0	0	0
7	Female	15	600	0	0	0	0
7	Female	16	600	0	0	0	0
7	Female	17	503	97	0	0	0
7	Female	18	0	501	99	100	100
7	Female	19	5	0	595	99.16666667	99.16666667
7	Female	20	0	318	282	100	100
8	Female	1	0	600	0	50	50
8	Female	2	0	560	40	100	100
8	Female	3	0	48	552	100	100
8	Female	4	5	0	595	99.16666667	99.16666667
8	Female	5	0	1	599	100	100
8	Female	6	5	0	595	99.16666667	99.16666667
8	Female	7	7	1	592	98.83138564	98.83138564
8	Female	8	6	0	594	99	99
8	Female	9	0	0	600	100	100
8	Female	10	5	0	595	99.16666667	99.16666667
8	Female	11	0	0	600	100	100
8	Female	12	0	0	600	100	100
8	Female	13	0	0	600	100	100
8	Female	14	4	0	596	99.33333333	99.33333333
8	Female	15	0	0	600	100	100
8	Female	16	5	0	595	99.16666667	99.16666667
8	Female	17	5	0	595	99.16666667	99.16666667
8	Female	18	8	1	591	98.66444073	98.66444073
8	Female	19	6	0	594	99	99
8	Female	20	6	0	594	99	99
110	Female	1	0	600	0	50	50
110	Female	2	0	600	0	50	50
110	Female	3	64	536	0	100	100
110	Female	4	600	0	0	100	100
110	Female	5	600	0	0	100	100
110	Female	6	600	0	0	100	100
110	Female	7	600	0	0	100	100
110	Female	8	600	0	0	100	100
110	Female	9	600	0	0	100	100
110	Female	10	600	0	0	100	100
110	Female	11	600	0	0	100	100
110	Female	12	600	0	0	100	100
110	Female	13	600	0	0	100	100
110	Female	14	600	0	0	100	100
110	Female	15	600	0	0	100	100
110	Female	16	600	0	0	100	100
110	Female	17	600	0	0	100	100
110	Female	18	600	0	0	100	100
110	Female	19	600	0	0	100	100
110	Female	20	600	0	0	100	100
111	Female	1	0	600	0	50	50
111	Female	2	0	600	0	50	50
111	Female	3	105	495	0	100	100
111	Female	4	600	0	0	100	100
111	Female	5	600	0	0	100	100
111	Female	6	600	0	0	100	100
111	Female	7	600	0	0	100	100
111	Female	8	600	0	0	100	100
111	Female	9	600	0	0	100	100
111	Female	10	600	0	0	100	100
111	Female	11	600	0	0	100	100
111	Female	12	600	0	0	100	100
111	Female	13	600	0	0	100	100
111	Female	14	600	0	0	100	100
111	Female	15	600	0	0	100	100
111	Female	16	600	0	0	100	100
111	Female	17	600	0	0	100	100
111	Female	18	600	0	0	100	100
111	Female	19	600	0	0	100	100
111	Female	20	600	0	0	100	100
112	Female	1	0	600	0	50	50
112	Female	2	328	272	0	100	100
112	Female	3	600	0	0	100	100
112	Female	4	600	0	0	100	100
112	Female	5	600	0	0	100	100
112	Female	6	600	0	0	100	100
112	Female	7	600	0	0	100	100
112	Female	8	600	0	0	100	100
112	Female	9	508	92	0	100	100
112	Female	10	600	0	0	100	100
112	Female	11	600	0	0	100	100
112	Female	12	600	0	0	100	100
112	Female	13	600	0	0	100	100
112	Female	14	597	3	0	100	100
112	Female	15	600	0	0	100	100
112	Female	16	600	0	0	100	100
112	Female	17	600	0	0	100	100
112	Female	18	600	0	0	100	100
112	Female	19	600	0	0	100	100
112	Female	20	600	0	0	100	100
118	Male	1	46	554	0	100	100
118	Male	2	600	0	0	100	100
118	Male	3	600	0	0	100	100
118	Male	4	600	0	0	100	100
118	Male	5	600	0	0	100	100
118	Male	6	585	15	0	100	100
118	Male	7	600	0	0	100	100
118	Male	8	600	0	0	100	100
118	Male	9	600	0	0	100	100
118	Male	10	597	3	0	100	100
118	Male	11	600	0	0	100	100
118	Male	12	600	0	0	100	100
118	Male	13	599	1	0	100	100
118	Male	14	600	0	0	100	100
118	Male	15	600	0	0	100	100
118	Male	16	600	0	0	100	100
118	Male	17	600	0	0	100	100
118	Male	18	600	0	0	100	100
118	Male	19	600	0	0	100	100
118	Male	20	600	0	0	100	100
15	Female	1	69	531	0	100	100
15	Female	2	600	0	0	100	100
15	Female	3	600	0	0	100	100
15	Female	4	600	0	0	100	100
15	Female	5	600	0	0	100	100
15	Female	6	600	0	0	100	100
15	Female	7	600	0	0	100	100
15	Female	8	600	0	0	100	100
15	Female	9	600	0	0	100	100
15	Female	10	529	71	0	100	100
15	Female	11	600	0	0	100	100
15	Female	12	600	0	0	100	100
15	Female	13	600	0	0	100	100
15	Female	14	600	0	0	100	100
15	Female	15	600	0	0	100	100
15	Female	16	600	0	0	100	100
15	Female	17	600	0	0	100	100
15	Female	18	600	0	0	100	100
15	Female	19	600	0	0	100	100
15	Female	20	600	0	0	100	100
16	Female	1	0	600	0	50	50
16	Female	2	0	600	0	50	50
16	Female	3	0	600	0	50	50
16	Female	4	0	600	0	50	50
16	Female	5	0	547	53	0	0
16	Female	6	0	0	600	0	0
16	Female	7	0	0	600	0	0
16	Female	8	6	0	594	1	1
16	Female	9	1	0	599	0.166666667	0.166666667
16	Female	10	0	0	600	0	0
16	Female	11	0	0	600	0	0
16	Female	12	7	0	593	1.166666667	1.166666667
16	Female	13	5	0	595	0.833333333	0.833333333
16	Female	14	0	379	221	0	0
16	Female	15	261	339	0	100	100
16	Female	16	600	0	0	100	100
16	Female	17	285	315	0	100	100
16	Female	18	0	156	444	0	0
16	Female	19	218	58	324	40.22140221	40.22140221
16	Female	20	600	0	0	100	100
17	Male	1	0	600	0	50	50
17	Male	2	0	600	0	50	50
17	Male	3	0	600	0	50	50
17	Male	4	283	316	1	99.64788732	99.64788732
17	Male	5	600	0	0	100	100
17	Male	6	600	0	0	100	100
17	Male	7	574	26	0	100	100
17	Male	8	16	584	0	100	100
17	Male	9	309	291	0	100	100
17	Male	10	600	0	0	100	100
17	Male	11	600	0	0	100	100
17	Male	12	598	1	1	99.83305509	99.83305509
17	Male	13	451	149	0	100	100
17	Male	14	358	242	0	100	100
17	Male	15	600	0	0	100	100
17	Male	16	600	0	0	100	100
17	Male	17	600	0	0	100	100
17	Male	18	600	0	0	100	100
17	Male	19	600	0	0	100	100
17	Male	20	600	0	0	100	100
18	Female	1	484	116	0	100	100
18	Female	2	600	0	0	100	100
18	Female	3	600	0	0	100	100
18	Female	4	600	0	0	100	100
18	Female	5	600	0	0	100	100
18	Female	6	600	0	0	100	100
18	Female	7	600	0	0	100	100
18	Female	8	600	0	0	100	100
18	Female	9	600	0	0	100	100
18	Female	10	600	0	0	100	100
18	Female	11	600	0	0	100	100
18	Female	12	600	0	0	100	100
18	Female	13	600	0	0	100	100
18	Female	14	600	0	0	100	100
18	Female	15	600	0	0	100	100
18	Female	16	573	27	0	100	100
18	Female	17	600	0	0	100	100
18	Female	18	600	0	0	100	100
18	Female	19	600	0	0	100	100
18	Female	20	600	0	0	100	100
30	Female	1	1	599	0	100	100
30	Female	2	0	600	0	50	50
30	Female	3	0	600	0	50	50
30	Female	4	0	600	0	50	50
30	Female	5	0	600	0	50	50
30	Female	6	0	525	75	0	0
30	Female	7	0	600	0	50	50
30	Female	8	0	600	0	50	50
30	Female	9	0	600	0	50	50
30	Female	10	0	501	99	0	0
30	Female	11	0	598	2	0	0
30	Female	12	0	600	0	50	50
30	Female	13	0	600	0	50	50
30	Female	14	1	306	293	0.340136054	0.340136054
30	Female	15	0	599	1	0	0
30	Female	16	1	569	30	3.225806452	3.225806452
30	Female	17	0	600	0	50	50
30	Female	18	0	600	0	50	50
30	Female	19	0	600	0	50	50
30	Female	20	0	536	64	0	0
31	Male	1	0	600	0	50	50
31	Male	2	0	600	0	50	50
31	Male	3	0	600	0	50	50
31	Male	4	225	375	0	100	100
31	Male	5	600	0	0	100	100
31	Male	6	600	0	0	100	100
31	Male	7	600	0	0	100	100
31	Male	8	600	0	0	100	100
31	Male	9	600	0	0	100	100
31	Male	10	600	0	0	100	100
31	Male	11	600	0	0	100	100
31	Male	12	600	0	0	100	100
31	Male	13	600	0	0	100	100
31	Male	14	600	0	0	100	100
31	Male	15	600	0	0	100	100
31	Male	16	600	0	0	100	100
31	Male	17	600	0	0	100	100
31	Male	18	600	0	0	100	100
31	Male	19	600	0	0	100	100
31	Male	20	600	0	0	100	100
32	Male	1	1	599	0	100	100
32	Male	2	0	600	0	50	50
32	Male	3	0	600	0	50	50
32	Male	4	0	600	0	50	50
32	Male	5	1	599	0	100	100
32	Male	6	3	597	0	100	100
32	Male	7	1	599	0	100	100
32	Male	8	5	595	0	100	100
32	Male	9	382	218	0	100	100
32	Male	10	5	595	0	100	100
32	Male	11	0	600	0	50	50
32	Male	12	1	599	0	100	100
32	Male	13	0	600	0	50	50
32	Male	14	1	599	0	100	100
32	Male	15	103	497	0	100	100
32	Male	16	0	600	0	50	50
32	Male	17	0	600	0	50	50
32	Male	18	64	536	0	100	100
32	Male	19	0	600	0	50	50
32	Male	20	1	599	0	100	100
33	Female	1	0	600	0	50	50
33	Female	2	0	600	0	50	50
33	Female	3	0	600	0	50	50
33	Female	4	0	593	7	0	0
33	Female	5	0	600	0	50	50
33	Female	6	369	231	0	100	100
33	Female	7	600	0	0	100	100
33	Female	8	600	0	0	100	100
33	Female	9	600	0	0	100	100
33	Female	10	600	0	0	100	100
33	Female	11	600	0	0	100	100
33	Female	12	600	0	0	100	100
33	Female	13	600	0	0	100	100
33	Female	14	600	0	0	100	100
33	Female	15	600	0	0	100	100
33	Female	16	600	0	0	100	100
33	Female	17	600	0	0	100	100
33	Female	18	600	0	0	100	100
33	Female	19	600	0	0	100	100
33	Female	20	600	0	0	100	100
34	Male	1	0	600	0	50	50
34	Male	2	0	600	0	50	50
34	Male	3	1	599	0	100	100
34	Male	4	1	599	0	100	100
34	Male	5	2	598	0	100	100
34	Male	6	6	594	0	100	100
34	Male	7	6	594	0	100	100
34	Male	8	9	591	0	100	100
34	Male	9	6	594	0	100	100
34	Male	10	4	595	1	80	80
34	Male	11	31	569	0	100	100
34	Male	12	275	325	0	100	100
34	Male	13	240	359	1	99.58506224	99.58506224
34	Male	14	205	395	0	100	100
34	Male	15	8	591	1	88.88888889	88.88888889
34	Male	16	28	572	0	100	100
34	Male	17	8	592	0	100	100
34	Male	18	6	593	1	85.71428571	85.71428571
34	Male	19	10	590	0	100	100
34	Male	20	4	596	0	100	100
35	Male	1	116	484	0	100	100
35	Male	2	600	0	0	100	100
35	Male	3	600	0	0	100	100
35	Male	4	600	0	0	100	100
35	Male	5	600	0	0	100	100
35	Male	6	600	0	0	100	100
35	Male	7	600	0	0	100	100
35	Male	8	600	0	0	100	100
35	Male	9	600	0	0	100	100
35	Male	10	600	0	0	100	100
35	Male	11	600	0	0	100	100
35	Male	12	600	0	0	100	100
35	Male	13	565	35	0	100	100
35	Male	14	467	133	0	100	100
35	Male	15	600	0	0	100	100
35	Male	16	600	0	0	100	100
35	Male	17	600	0	0	100	100
35	Male	18	600	0	0	100	100
35	Male	19	600	0	0	100	100
35	Male	20	600	0	0	100	100
48	Male	1	0	600	0	50	50
48	Male	2	0	600	0	50	50
48	Male	3	0	600	0	50	50
48	Male	4	0	600	0	50	50
48	Male	5	0	600	0	50	50
48	Male	6	295	305	0	100	100
48	Male	7	600	0	0	100	100
48	Male	8	600	0	0	100	100
48	Male	9	600	0	0	100	100
48	Male	10	600	0	0	100	100
48	Male	11	600	0	0	100	100
48	Male	12	600	0	0	100	100
48	Male	13	600	0	0	100	100
48	Male	14	600	0	0	100	100
48	Male	15	600	0	0	100	100
48	Male	16	600	0	0	100	100
48	Male	17	600	0	0	100	100
48	Male	18	600	0	0	100	100
48	Male	19	449	151	0	100	100
48	Male	20	600	0	0	100	100
49	Male	1	209	401	0	50	50
49	Male	2	600	0	0	100	100
49	Male	3	600	0	0	100	100
49	Male	4	600	0	0	100	100
49	Male	5	600	0	0	100	100
49	Male	6	600	0	0	100	100
49	Male	7	600	0	0	100	100
49	Male	8	600	0	0	100	100
49	Male	9	600	0	0	100	100
49	Male	10	600	0	0	100	100
49	Male	11	600	0	0	100	100
49	Male	12	600	0	0	100	100
49	Male	13	600	0	0	100	100
49	Male	14	600	0	0	100	100
49	Male	15	600	0	0	100	100
49	Male	16	600	0	0	100	100
49	Male	17	600	0	0	100	100
49	Male	18	600	0	0	100	100
49	Male	19	600	0	0	100	100
49	Male	20	600	0	0	100	100
50	Male	1	0	600	0	50	50
50	Male	2	0	600	0	50	50
50	Male	3	0	600	0	50	50
50	Male	4	0	600	0	50	50
50	Male	5	0	600	0	50	50
50	Male	6	0	600	0	50	50
50	Male	7	0	600	0	50	50
50	Male	8	0	600	0	50	50
50	Male	9	359	241	0	100	100
50	Male	10	297	303	0	100	100
50	Male	11	101	498	1	99.01960784	99.01960784
50	Male	12	0	3	597	0	0
50	Male	13	0	0	600	0	0
50	Male	14	0	0	600	0	0
50	Male	15	0	0	600	0	0
50	Male	16	0	0	600	0	0
50	Male	17	0	0	600	0	0
50	Male	18	0	0	600	0	0
50	Male	19	0	0	600	0	0
50	Male	20	0	0	600	0	0
51	Male	1	472	126	2	99.57805907	99.57805907
51	Male	2	600	0	0	100	100
51	Male	3	598	0	2	99.66666667	99.66666667
51	Male	4	600	0	0	100	100
51	Male	5	599	0	1	99.83333333	99.83333333
51	Male	6	596	0	4	99.33333333	99.33333333
51	Male	7	596	0	4	99.33333333	99.33333333
51	Male	8	596	0	4	99.33333333	99.33333333
51	Male	9	599	0	1	99.83333333	99.83333333
51	Male	10	598	0	2	99.66666667	99.66666667
51	Male	11	593	0	7	98.83333333	98.83333333
51	Male	12	598	0	2	99.66666667	99.66666667
51	Male	13	596	0	4	99.33333333	99.33333333
51	Male	14	598	0	2	99.66666667	99.66666667
51	Male	15	592	0	8	98.66666667	98.66666667
51	Male	16	597	3	0	100	100
51	Male	17	594	0	6	99	99
51	Male	18	599	0	1	99.83333333	99.83333333
51	Male	19	598	0	2	99.66666667	99.66666667
51	Male	20	600	0	0	100	100
52	Female	1	0	600	0	50	50
52	Female	2	469	131	0	100	100
52	Female	3	600	0	0	100	100
52	Female	4	600	0	0	100	100
52	Female	5	600	0	0	100	100
52	Female	6	600	0	0	100	100
52	Female	7	600	0	0	100	100
52	Female	8	600	0	0	100	100
52	Female	9	551	49	0	100	100
52	Female	10	582	18	0	100	100
52	Female	11	600	0	0	100	100
52	Female	12	529	71	0	100	100
52	Female	13	600	0	0	100	100
52	Female	14	600	0	0	100	100
52	Female	15	600	0	0	100	100
52	Female	16	547	53	0	100	100
52	Female	17	600	0	0	100	100
52	Female	18	600	0	0	100	100
52	Female	19	559	41	0	100	100
52	Female	20	600	0	0	100	100
85	Male	1	220	380	0	100	100
85	Male	2	600	0	0	100	100
85	Male	3	600	0	0	100	100
85	Male	4	537	63	0	100	100
85	Male	5	600	0	0	100	100
85	Male	6	600	0	0	100	100
85	Male	7	600	0	0	100	100
85	Male	8	600	0	0	100	100
85	Male	9	600	0	0	100	100
85	Male	10	600	0	0	100	100
85	Male	11	600	0	0	100	100
85	Male	12	600	0	0	100	100
85	Male	13	600	0	0	100	100
85	Male	14	600	0	0	100	100
85	Male	15	600	0	0	100	100
85	Male	16	600	0	0	100	100
85	Male	17	591	9	0	100	100
85	Male	18	600	0	0	100	100
85	Male	19	600	0	0	100	100
85	Male	20	600	0	0	100	100
86	Male	1	0	600	0	50	50
86	Male	2	0	600	0	50	50
86	Male	3	222	378	0	100	100
86	Male	4	600	0	0	100	100
86	Male	5	600	0	0	100	100
86	Male	6	600	0	0	100	100
86	Male	7	600	0	0	100	100
86	Male	8	600	0	0	100	100
86	Male	9	554	46	0	100	100
86	Male	10	600	0	0	100	100
86	Male	11	600	0	0	100	100
86	Male	12	600	0	0	100	100
86	Male	13	600	0	0	100	100
86	Male	14	600	0	0	100	100
86	Male	15	600	0	0	100	100
86	Male	16	600	0	0	100	100
86	Male	17	600	0	0	100	100
86	Male	18	600	0	0	100	100
86	Male	19	600	0	0	100	100
86	Male	20	600	0	0	100	100
87	Female	1	0	600	0	50	50
87	Female	2	0	600	0	50	50
87	Female	3	595	5	0	100	100
87	Female	4	600	0	0	100	100
87	Female	5	600	0	0	100	100
87	Female	6	600	0	0	100	100
87	Female	7	600	0	0	100	100
87	Female	8	600	0	0	100	100
87	Female	9	600	0	0	100	100
87	Female	10	600	0	0	100	100
87	Female	11	600	0	0	100	100
87	Female	12	600	0	0	100	100
87	Female	13	600	0	0	100	100
87	Female	14	600	0	0	100	100
87	Female	15	600	0	0	100	100
87	Female	16	600	0	0	100	100
87	Female	17	600	0	0	100	100
87	Female	18	600	0	0	100	100
87	Female	19	600	0	0	100	100
87	Female	20	600	0	0	100	100
88	Male	1	0	600	0	50	50
88	Male	2	79	521	0	100	100
88	Male	3	600	0	0	100	100
88	Male	4	600	0	0	100	100
88	Male	5	600	0	0	100	100
88	Male	6	600	0	0	100	100
88	Male	7	600	0	0	100	100
88	Male	8	600	0	0	100	100
88	Male	9	490	110	0	100	100
88	Male	10	600	0	0	100	100
88	Male	11	600	0	0	100	100
88	Male	12	600	0	0	100	100
88	Male	13	600	0	0	100	100
88	Male	14	563	37	0	100	100
88	Male	15	600	0	0	100	100
88	Male	16	600	0	0	100	100
88	Male	17	600	0	0	100	100
88	Male	18	600	0	0	100	100
88	Male	19	498	102	0	100	100
88	Male	20	600	0	0	100	100
89	Male	1	0	600	0	50	50
89	Male	2	0	600	0	50	50
89	Male	3	0	600	0	50	50
89	Male	4	0	600	0	50	50
89	Male	5	5	595	0	100	100
89	Male	6	5	595	0	100	100
89	Male	7	582	18	0	100	100
89	Male	8	600	0	0	100	100
89	Male	9	600	0	0	100	100
89	Male	10	600	0	0	100	100
89	Male	11	600	0	0	100	100
89	Male	12	600	0	0	100	100
89	Male	13	600	0	0	100	100
89	Male	14	80	520	0	100	100
89	Male	15	0	600	0	50	50
89	Male	16	74	526	0	100	100
89	Male	17	568	32	0	100	100
89	Male	18	549	51	0	100	100
89	Male	19	600	0	0	100	100
89	Male	20	600	0	0	100	100
90	Female	1	0	600	0	50	50
90	Female	2	0	600	0	50	50
90	Female	3	0	600	0	50	50
90	Female	4	359	241	0	100	100
90	Female	5	245	355	0	100	100
90	Female	6	600	0	0	100	100
90	Female	7	600	0	0	100	100
90	Female	8	600	0	0	100	100
90	Female	9	600	0	0	100	100
90	Female	10	600	0	0	100	100
90	Female	11	600	0	0	100	100
90	Female	12	600	0	0	100	100
90	Female	13	600	0	0	100	100
90	Female	14	600	0	0	100	100
90	Female	15	600	0	0	100	100
90	Female	16	600	0	0	100	100
90	Female	17	600	0	0	100	100
90	Female	18	600	0	0	100	100
90	Female	19	600	0	0	100	100
90	Female	20	600	0	0	100	100
91	Male	1	0	600	0	50	50
91	Male	2	0	600	0	50	50
91	Male	3	457	143	0	100	100
91	Male	4	600	0	0	100	100
91	Male	5	600	0	0	100	100
91	Male	6	600	0	0	100	100
91	Male	7	600	0	0	100	100
91	Male	8	600	0	0	100	100
91	Male	9	600	0	0	100	100
91	Male	10	600	0	0	100	100
91	Male	11	600	0	0	100	100
91	Male	12	600	0	0	100	100
91	Male	13	600	0	0	100	100
91	Male	14	600	0	0	100	100
91	Male	15	600	0	0	100	100
91	Male	16	600	0	0	100	100
91	Male	17	600	0	0	100	100
91	Male	18	600	0	0	100	100
91	Male	19	600	0	0	100	100
91	Male	20	600	0	0	100	100
92	Female	1	0	600	0	50	50
92	Female	2	507	93	0	100	100
92	Female	3	600	0	0	100	100
92	Female	4	600	0	0	100	100
92	Female	5	600	0	0	100	100
92	Female	6	600	0	0	100	100
92	Female	7	600	0	0	100	100
92	Female	8	600	0	0	100	100
92	Female	9	600	0	0	100	100
92	Female	10	600	0	0	100	100
92	Female	11	600	0	0	100	100
92	Female	12	600	0	0	100	100
92	Female	13	600	0	0	100	100
92	Female	14	600	0	0	100	100
92	Female	15	600	0	0	100	100
92	Female	16	600	0	0	100	100
92	Female	17	600	0	0	100	100
92	Female	18	600	0	0	100	100
92	Female	19	600	0	0	100	100
92	Female	20	600	0	0	100	100
93	Female	1	0	600	0	50	50
93	Female	2	0	600	0	50	50
93	Female	3	210	390	0	100	100
93	Female	4	600	0	0	100	100
93	Female	5	494	106	0	100	100
93	Female	6	342	258	0	100	100
93	Female	7	600	0	0	100	100
93	Female	8	554	46	0	100	100
93	Female	9	600	0	0	100	100
93	Female	10	600	0	0	100	100
93	Female	11	600	0	0	100	100
93	Female	12	510	90	0	100	100
93	Female	13	524	76	0	100	100
93	Female	14	600	0	0	100	100
93	Female	15	600	0	0	100	100
93	Female	16	600	0	0	100	100
93	Female	17	600	0	0	100	100
93	Female	18	600	0	0	100	100
93	Female	19	600	0	0	100	100
93	Female	20	600	0	0	100	100
94	Female	1	0	600	0	50	50
94	Female	2	385	215	0	100	100
94	Female	3	600	0	0	100	100
94	Female	4	600	0	0	100	100
94	Female	5	600	0	0	100	100
94	Female	6	600	0	0	100	100
94	Female	7	283	317	0	100	100
94	Female	8	600	0	0	100	100
94	Female	9	600	0	0	100	100
94	Female	10	600	0	0	100	100
94	Female	11	600	0	0	100	100
94	Female	12	600	0	0	100	100
94	Female	13	600	0	0	100	100
94	Female	14	600	0	0	100	100
94	Female	15	600	0	0	100	100
94	Female	16	600	0	0	100	100
94	Female	17	600	0	0	100	100
94	Female	18	600	0	0	100	100
94	Female	19	600	0	0	100	100
94	Female	20	600	0	0	100	100
