# Supplementary material for: Assessing preferences for adult versus juvenile features in young animals: Newly hatched chicks spontaneously approach red and large stimuli
Source: Learn Behav. 2024 Aug 16;53(2):145–56. doi: 10.3758/s13420-024-00638-z (PMC12092567; doi:10.3758/s13420-024-00638-z)
Supplement: Supplementary file 4 — Supplementary file4 (CSV 31 KB) [file 13420_2024_638_MOESM4_ESM.csv]

chickID	sex	bins	left	centre	right	adultPercentage	redPercentage
9	Female	1	2	598	0	0	100
9	Female	2	328	272	0	0	100
9	Female	3	600	0	0	0	100
9	Female	4	600	0	0	0	100
9	Female	5	600	0	0	0	100
9	Female	6	600	0	0	0	100
9	Female	7	289	311	0	0	100
9	Female	8	5	595	0	0	100
9	Female	9	566	34	0	0	100
9	Female	10	600	0	0	0	100
9	Female	11	600	0	0	0	100
9	Female	12	600	0	0	0	100
9	Female	13	600	0	0	0	100
9	Female	14	600	0	0	0	100
9	Female	15	600	0	0	0	100
9	Female	16	600	0	0	0	100
9	Female	17	600	0	0	0	100
9	Female	18	599	0	1	0.166666667	99.83333333
9	Female	19	600	0	0	0	100
9	Female	20	600	0	0	0	100
10	Female	1	373	227	0	0	100
10	Female	2	600	0	0	0	100
10	Female	3	600	0	0	0	100
10	Female	4	600	0	0	0	100
10	Female	5	600	0	0	0	100
10	Female	6	600	0	0	0	100
10	Female	7	600	0	0	0	100
10	Female	8	600	0	0	0	100
10	Female	9	600	0	0	0	100
10	Female	10	600	0	0	0	100
10	Female	11	600	0	0	0	100
10	Female	12	600	0	0	0	100
10	Female	13	600	0	0	0	100
10	Female	14	600	0	0	0	100
10	Female	15	600	0	0	0	100
10	Female	16	600	0	0	0	100
10	Female	17	600	0	0	0	100
10	Female	18	600	0	0	0	100
10	Female	19	600	0	0	0	100
10	Female	20	600	0	0	0	100
11	Female	1	2	598	0	0	100
11	Female	2	151	449	0	0	100
11	Female	3	600	0	0	0	100
11	Female	4	600	0	0	0	100
11	Female	5	600	0	0	0	100
11	Female	6	600	0	0	0	100
11	Female	7	600	0	0	0	100
11	Female	8	600	0	0	0	100
11	Female	9	600	0	0	0	100
11	Female	10	600	0	0	0	100
11	Female	11	600	0	0	0	100
11	Female	12	600	0	0	0	100
11	Female	13	600	0	0	0	100
11	Female	14	600	0	0	0	100
11	Female	15	600	0	0	0	100
11	Female	16	600	0	0	0	100
11	Female	17	600	0	0	0	100
11	Female	18	600	0	0	0	100
11	Female	19	600	0	0	0	100
11	Female	20	600	0	0	0	100
12	Male	1	26	574	0	0	100
12	Male	2	600	0	0	0	100
12	Male	3	600	0	0	0	100
12	Male	4	545	55	0	0	100
12	Male	5	354	246	0	0	100
12	Male	6	600	0	0	0	100
12	Male	7	600	0	0	0	100
12	Male	8	600	0	0	0	100
12	Male	9	600	0	0	0	100
12	Male	10	600	0	0	0	100
12	Male	11	600	0	0	0	100
12	Male	12	600	0	0	0	100
12	Male	13	600	0	0	0	100
12	Male	14	600	0	0	0	100
12	Male	15	600	0	0	0	100
12	Male	16	600	0	0	0	100
12	Male	17	600	0	0	0	100
12	Male	18	600	0	0	0	100
12	Male	19	600	0	0	0	100
12	Male	20	600	0	0	0	100
13	Female	1	0	600	0	50	50
13	Female	2	498	102	0	0	100
13	Female	3	600	0	0	0	100
13	Female	4	600	0	0	0	100
13	Female	5	600	0	0	0	100
13	Female	6	600	0	0	0	100
13	Female	7	600	0	0	0	100
13	Female	8	600	0	0	0	100
13	Female	9	600	0	0	0	100
13	Female	10	600	0	0	0	100
13	Female	11	600	0	0	0	100
13	Female	12	600	0	0	0	100
13	Female	13	600	0	0	0	100
13	Female	14	600	0	0	0	100
13	Female	15	600	0	0	0	100
13	Female	16	600	0	0	0	100
13	Female	17	600	0	0	0	100
13	Female	18	600	0	0	0	100
13	Female	19	600	0	0	0	100
13	Female	20	600	0	0	0	100
19	Female	1	0	600	0	50	50
19	Female	2	0	600	0	50	50
19	Female	3	2	598	0	100	0
19	Female	4	1	599	0	100	0
19	Female	5	1	599	0	100	0
19	Female	6	0	37	563	0	100
19	Female	7	0	0	600	0	100
19	Female	8	0	0	600	0	100
19	Female	9	0	0	600	0	100
19	Female	10	0	0	600	0	100
19	Female	11	2	1	597	0.333889816	99.66611018
19	Female	12	1	0	599	0.166666667	99.83333333
19	Female	13	0	0	600	0	100
19	Female	14	0	0	600	0	100
19	Female	15	0	0	600	0	100
19	Female	16	0	0	600	0	100
19	Female	17	0	0	600	0	100
19	Female	18	0	0	600	0	100
19	Female	19	0	0	600	0	100
19	Female	20	0	0	600	0	100
20	Female	1	0	600	0	50	50
20	Female	2	0	600	0	50	50
20	Female	3	0	600	0	50	50
20	Female	4	0	600	0	50	50
20	Female	5	0	600	0	50	50
20	Female	6	0	150	450	0	100
20	Female	7	1	416	183	0.543478261	99.45652174
20	Female	8	83	280	237	25.9375	74.0625
20	Female	9	136	150	314	30.22222222	69.77777778
20	Female	10	0	205	395	0	100
20	Female	11	126	244	230	35.39325843	64.60674157
20	Female	12	0	0	600	0	100
20	Female	13	0	0	600	0	100
20	Female	14	4	0	596	0.666666667	99.33333333
20	Female	15	4	1	595	0.667779633	99.33222037
20	Female	16	0	0	600	0	100
20	Female	17	0	0	600	0	100
20	Female	18	7	0	593	1.166666667	98.83333333
20	Female	19	0	0	600	0	100
20	Female	20	0	6	594	0	100
21	Male	1	0	600	0	50	50
21	Male	2	0	600	0	50	50
21	Male	3	0	600	0	50	50
21	Male	4	4	393	203	1.93236715	98.06763285
21	Male	5	1	0	599	0.166666667	99.83333333
21	Male	6	6	11	583	1.018675722	98.98132428
21	Male	7	0	1	599	0	100
21	Male	8	2	2	596	0.334448161	99.66555184
21	Male	9	42	2	556	7.023411371	92.97658863
21	Male	10	0	0	600	0	100
21	Male	11	7	0	593	1.166666667	98.83333333
21	Male	12	2	0	598	0.333333333	99.66666667
21	Male	13	0	0	600	0	100
21	Male	14	15	5	580	2.521008403	97.4789916
21	Male	15	4	5	591	0.672268908	99.32773109
21	Male	16	1	3	596	0.167504188	99.83249581
21	Male	17	2	0	598	0.333333333	99.66666667
21	Male	18	3	2	595	0.501672241	99.49832776
21	Male	19	2	1	597	0.333889816	99.66611018
21	Male	20	1	2	597	0.16722408	99.83277592
22	Female	1	0	600	0	50	50
22	Female	2	0	600	0	50	50
22	Female	3	0	600	0	50	50
22	Female	4	0	74	526	0	100
22	Female	5	6	0	594	1	99
22	Female	6	5	0	595	0.833333333	99.16666667
22	Female	7	0	0	600	0	100
22	Female	8	0	0	600	0	100
22	Female	9	0	0	600	0	100
22	Female	10	0	0	600	0	100
22	Female	11	0	0	600	0	100
22	Female	12	0	0	600	0	100
22	Female	13	0	0	600	0	100
22	Female	14	0	0	600	0	100
22	Female	15	0	0	600	0	100
22	Female	16	0	0	600	0	100
22	Female	17	0	0	600	0	100
22	Female	18	0	0	600	0	100
22	Female	19	0	0	600	0	100
22	Female	20	0	0	600	0	100
23	Male	1	0	600	0	50	50
23	Male	2	0	600	0	50	50
23	Male	3	0	600	0	50	50
23	Male	4	0	600	0	50	50
23	Male	5	0	600	0	50	50
23	Male	6	0	600	0	50	50
23	Male	7	0	600	0	50	50
23	Male	8	0	600	0	50	50
23	Male	9	0	600	0	50	50
23	Male	10	0	600	0	50	50
23	Male	11	0	600	0	50	50
23	Male	12	0	112	488	0	100
23	Male	13	5	0	595	0.833333333	99.16666667
23	Male	14	9	0	591	1.5	98.5
23	Male	15	5	0	595	0.833333333	99.16666667
23	Male	16	5	0	595	0.833333333	99.16666667
23	Male	17	2	0	598	0.333333333	99.66666667
23	Male	18	5	0	595	0.833333333	99.16666667
23	Male	19	0	0	600	0	100
23	Male	20	6	0	594	1	99
25	Female	1	0	600	0	50	50
37	Female	2	45	555	0	100	0
37	Female	3	211	389	0	100	0
37	Female	4	424	152	24	94.64285714	5.35714286
37	Female	5	2	0	598	0.333333333	99.66666667
37	Female	6	2	0	598	0.333333333	99.66666667
37	Female	7	6	0	594	1	99
37	Female	8	139	249	212	39.6011396	60.3988604
37	Female	9	0	21	579	0	100
37	Female	10	109	115	376	22.4742268	77.5257732
37	Female	11	275	54	271	50.36630037	49.63369963
37	Female	12	215	238	147	59.39226519	40.60773481
37	Female	13	197	196	207	48.76237624	51.23762376
37	Female	14	95	173	332	22.24824356	77.75175644
37	Female	15	255	130	215	54.25531915	45.74468085
37	Female	16	102	237	261	28.09917355	71.90082645
37	Female	17	385	57	158	70.90239411	29.09760589
37	Female	18	260	47	293	47.01627486	52.98372514
37	Female	19	172	246	182	48.58757062	51.41242938
37	Female	20	212	165	223	48.73563218	51.26436782
26	Male	1	0	600	0	50	50
38	Female	2	410	190	0	100	0
38	Female	3	600	0	0	100	0
38	Female	4	600	0	0	100	0
38	Female	5	600	0	0	100	0
38	Female	6	600	0	0	100	0
38	Female	7	600	0	0	100	0
38	Female	8	600	0	0	100	0
38	Female	9	600	0	0	100	0
38	Female	10	600	0	0	100	0
38	Female	11	600	0	0	100	0
38	Female	12	600	0	0	100	0
38	Female	13	600	0	0	100	0
38	Female	14	600	0	0	100	0
38	Female	15	600	0	0	100	0
38	Female	16	600	0	0	100	0
38	Female	17	600	0	0	100	0
38	Female	18	600	0	0	100	0
38	Female	19	600	0	0	100	0
38	Female	20	600	0	0	100	0
27	Female	1	0	600	0	50	50
39	Female	2	0	0	600	0	100
39	Female	3	0	0	600	0	100
39	Female	4	6	0	594	1	99
39	Female	5	0	0	600	0	100
39	Female	6	5	0	595	0.833333333	99.16666667
39	Female	7	3	0	597	0.5	99.5
39	Female	8	2	0	598	0.333333333	99.66666667
39	Female	9	0	0	600	0	100
39	Female	10	0	0	600	0	100
39	Female	11	0	234	366	0	100
39	Female	12	486	114	0	100	0
39	Female	13	600	0	0	100	0
39	Female	14	600	0	0	100	0
39	Female	15	298	125	177	62.73684211	37.26315789
39	Female	16	118	126	356	24.89451477	75.10548523
39	Female	17	600	0	0	100	0
39	Female	18	390	68	142	73.30827068	26.69172932
39	Female	19	0	109	491	0	100
39	Female	20	599	1	0	100	0
28	Female	1	2	588	0	0	100
40	Female	2	1	599	0	100	0
40	Female	3	4	596	0	100	0
40	Female	4	3	597	0	100	0
40	Female	5	3	597	0	100	0
40	Female	6	6	594	0	100	0
40	Female	7	1	599	0	100	0
40	Female	8	2	598	0	100	0
40	Female	9	3	597	0	100	0
40	Female	10	2	598	0	100	0
40	Female	11	3	597	0	100	0
40	Female	12	3	597	0	100	0
40	Female	13	25	575	0	100	0
40	Female	14	600	0	0	100	0
40	Female	15	168	432	0	100	0
40	Female	16	2	598	0	100	0
40	Female	17	558	42	0	100	0
40	Female	18	600	0	0	100	0
40	Female	19	600	0	0	100	0
40	Female	20	471	129	0	100	0
29	Male	1	0	600	0	50	50
41	Male	2	0	600	0	50	50
41	Male	3	0	600	0	50	50
41	Male	4	0	600	0	50	50
41	Male	5	0	600	0	50	50
41	Male	6	0	600	0	50	50
41	Male	7	0	600	0	50	50
41	Male	8	0	600	0	50	50
41	Male	9	0	600	0	50	50
41	Male	10	0	408	192	0	100
41	Male	11	0	48	552	0	100
41	Male	12	0	17	583	0	100
41	Male	13	0	1	599	0	100
41	Male	14	0	0	600	0	100
41	Male	15	0	0	600	0	100
41	Male	16	0	0	600	0	100
41	Male	17	0	0	600	0	100
41	Male	18	0	93	507	0	100
41	Male	19	0	1	599	0	100
41	Male	20	0	0	600	0	100
37	Female	1	0	600	0	50	50
53	Male	2	0	600	0	50	50
53	Male	3	0	600	0	50	50
53	Male	4	0	600	0	50	50
53	Male	5	0	600	0	50	50
53	Male	6	0	600	0	50	50
53	Male	7	0	600	0	50	50
53	Male	8	462	138	0	100	0
53	Male	9	600	0	0	100	0
53	Male	10	600	0	0	100	0
53	Male	11	600	0	0	100	0
53	Male	12	600	0	0	100	0
53	Male	13	600	0	0	100	0
53	Male	14	600	0	0	100	0
53	Male	15	600	0	0	100	0
53	Male	16	600	0	0	100	0
53	Male	17	600	0	0	100	0
53	Male	18	600	0	0	100	0
53	Male	19	600	0	0	100	0
53	Male	20	600	0	0	100	0
38	Female	1	17	583	0	100	0
54	Female	2	0	600	0	50	50
54	Female	3	0	600	0	50	50
54	Female	4	0	600	0	50	50
54	Female	5	2	598	0	100	0
54	Female	6	7	591	2	77.77777778	22.22222222
54	Female	7	176	424	0	100	0
54	Female	8	597	3	0	100	0
54	Female	9	266	329	5	98.15498155	1.84501845
54	Female	10	4	181	415	0.954653938	99.04534606
54	Female	11	0	0	600	0	100
54	Female	12	2	0	598	0.333333333	99.66666667
54	Female	13	6	0	594	1	99
54	Female	14	4	0	596	0.666666667	99.33333333
54	Female	15	1	0	599	0.166666667	99.83333333
54	Female	16	0	0	600	0	100
54	Female	17	1	0	599	0.166666667	99.83333333
54	Female	18	8	0	592	1.333333333	98.66666667
54	Female	19	2	0	598	0.333333333	99.66666667
54	Female	20	1	0	599	0.166666667	99.83333333
39	Female	1	0	433	167	0	100
55	Female	2	3	597	0	100	0
55	Female	3	5	469	126	3.816793893	96.18320611
55	Female	4	7	93	500	1.380670611	98.61932939
55	Female	5	3	189	408	0.729927007	99.27007299
55	Female	6	8	37	555	1.420959147	98.57904085
55	Female	7	6	594	0	100	0
55	Female	8	7	593	0	100	0
55	Female	9	7	86	507	1.361867704	98.6381323
55	Female	10	7	159	434	1.587301587	98.41269841
55	Female	11	7	593	0	100	0
55	Female	12	6	593	1	85.71428571	14.28571429
55	Female	13	181	419	0	100	0
55	Female	14	3	220	377	0.789473684	99.21052632
55	Female	15	9	0	591	1.5	98.5
55	Female	16	25	84	491	4.84496124	95.15503876
55	Female	17	88	57	455	16.20626151	83.79373849
55	Female	18	70	143	387	15.31728665	84.68271335
55	Female	19	126	346	128	49.60629921	50.39370079
55	Female	20	8	383	209	3.686635945	96.31336406
40	Female	1	3	597	0	100	0
56	Female	2	0	600	0	50	50
56	Female	3	0	600	0	50	50
56	Female	4	0	600	0	50	50
56	Female	5	0	600	0	50	50
56	Female	6	0	600	0	50	50
56	Female	7	0	600	0	50	50
56	Female	8	0	600	0	50	50
56	Female	9	0	600	0	50	50
56	Female	10	0	596	4	0	100
56	Female	11	0	187	413	0	100
56	Female	12	0	0	600	0	100
56	Female	13	0	0	600	0	100
56	Female	14	0	0	600	0	100
56	Female	15	0	0	600	0	100
56	Female	16	0	0	600	0	100
56	Female	17	113	333	154	42.32209738	57.67790262
56	Female	18	600	0	0	100	0
56	Female	19	600	0	0	100	0
56	Female	20	600	0	0	100	0
41	Male	1	0	600	0	50	50
57	Female	2	340	260	0	100	0
57	Female	3	600	0	0	100	0
57	Female	4	600	0	0	100	0
57	Female	5	600	0	0	100	0
57	Female	6	600	0	0	100	0
57	Female	7	600	0	0	100	0
57	Female	8	600	0	0	100	0
57	Female	9	600	0	0	100	0
57	Female	10	600	0	0	100	0
57	Female	11	600	0	0	100	0
57	Female	12	600	0	0	100	0
57	Female	13	600	0	0	100	0
57	Female	14	600	0	0	100	0
57	Female	15	600	0	0	100	0
57	Female	16	600	0	0	100	0
57	Female	17	600	0	0	100	0
57	Female	18	600	0	0	100	0
57	Female	19	600	0	0	100	0
57	Female	20	600	0	0	100	0
53	Male	1	0	600	0	50	50
58	Female	2	2	286	312	0.636942675	99.36305733
58	Female	3	0	0	600	0	100
58	Female	4	0	0	600	0	100
58	Female	5	0	0	600	0	100
58	Female	6	0	0	600	0	100
58	Female	7	6	0	594	1	99
58	Female	8	5	0	595	0.833333333	99.16666667
58	Female	9	0	0	600	0	100
58	Female	10	0	0	600	0	100
58	Female	11	0	0	600	0	100
58	Female	12	0	0	600	0	100
58	Female	13	0	0	600	0	100
58	Female	14	0	0	600	0	100
58	Female	15	0	0	600	0	100
58	Female	16	0	0	600	0	100
58	Female	17	0	0	600	0	100
58	Female	18	6	0	594	1	99
58	Female	19	0	0	600	0	100
58	Female	20	0	0	600	0	100
54	Female	1	0	600	0	50	50
25	Female	2	0	600	0	50	50
25	Female	3	0	600	0	50	50
25	Female	4	0	600	0	50	50
25	Female	5	0	600	0	50	50
25	Female	6	0	600	0	50	50
25	Female	7	81	519	0	0	100
25	Female	8	600	0	0	0	100
25	Female	9	600	0	0	0	100
25	Female	10	600	0	0	0	100
25	Female	11	600	0	0	0	100
25	Female	12	600	0	0	0	100
25	Female	13	600	0	0	0	100
25	Female	14	600	0	0	0	100
25	Female	15	600	0	0	0	100
25	Female	16	600	0	0	0	100
25	Female	17	600	0	0	0	100
25	Female	18	600	0	0	0	100
25	Female	19	600	0	0	0	100
25	Female	20	600	0	0	0	100
55	Female	1	6	594	0	100	0
26	Male	2	366	234	0	0	100
26	Male	3	600	0	0	0	100
26	Male	4	600	0	0	0	100
26	Male	5	600	0	0	0	100
26	Male	6	600	0	0	0	100
26	Male	7	600	0	0	0	100
26	Male	8	600	0	0	0	100
26	Male	9	600	0	0	0	100
26	Male	10	600	0	0	0	100
26	Male	11	600	0	0	0	100
26	Male	12	600	0	0	0	100
26	Male	13	600	0	0	0	100
26	Male	14	600	0	0	0	100
26	Male	15	600	0	0	0	100
26	Male	16	600	0	0	0	100
26	Male	17	600	0	0	0	100
26	Male	18	600	0	0	0	100
26	Male	19	600	0	0	0	100
26	Male	20	600	0	0	0	100
56	Female	1	0	600	0	50	50
27	Female	2	0	600	0	50	50
27	Female	3	0	600	0	50	50
27	Female	4	0	600	0	50	50
27	Female	5	0	600	0	50	50
27	Female	6	0	600	0	50	50
27	Female	7	0	600	0	50	50
27	Female	8	0	600	0	50	50
27	Female	9	0	600	0	50	50
27	Female	10	0	600	0	50	50
27	Female	11	507	93	0	0	100
27	Female	12	600	0	0	0	100
27	Female	13	600	0	0	0	100
27	Female	14	600	0	0	0	100
27	Female	15	600	0	0	0	100
27	Female	16	600	0	0	0	100
27	Female	17	600	0	0	0	100
27	Female	18	600	0	0	0	100
27	Female	19	600	0	0	0	100
27	Female	20	600	0	0	0	100
57	Female	1	0	600	0	50	50
28	Female	2	600	0	0	0	100
28	Female	3	600	0	0	0	100
28	Female	4	600	0	0	0	100
28	Female	5	600	0	0	0	100
28	Female	6	600	0	0	0	100
28	Female	7	600	0	0	0	100
28	Female	8	600	0	0	0	100
28	Female	9	600	0	0	0	100
28	Female	10	600	0	0	0	100
28	Female	11	600	0	0	0	100
28	Female	12	600	0	0	0	100
28	Female	13	600	0	0	0	100
28	Female	14	600	0	0	0	100
28	Female	15	600	0	0	0	100
28	Female	16	600	0	0	0	100
28	Female	17	600	0	0	0	100
28	Female	18	600	0	0	0	100
28	Female	19	600	0	0	0	100
28	Female	20	600	0	0	0	100
58	Female	1	0	600	0	50	50
29	Male	2	0	600	0	50	50
29	Male	3	0	600	0	50	50
29	Male	4	4	596	0	0	100
29	Male	5	600	0	0	0	100
29	Male	6	600	0	0	0	100
29	Male	7	600	0	0	0	100
29	Male	8	600	0	0	0	100
29	Male	9	600	0	0	0	100
29	Male	10	600	0	0	0	100
29	Male	11	600	0	0	0	100
29	Male	12	600	0	0	0	100
29	Male	13	600	0	0	0	100
29	Male	14	600	0	0	0	100
29	Male	15	600	0	0	0	100
29	Male	16	600	0	0	0	100
29	Male	17	600	0	0	0	100
29	Male	18	600	0	0	0	100
29	Male	19	600	0	0	0	100
29	Male	20	600	0	0	0	100
65	Male	1	348	251	1	0.286532951	99.71346705
65	Male	2	600	0	0	0	100
65	Male	3	599	0	1	0.166666667	99.83333333
65	Male	4	600	0	0	0	100
65	Male	5	600	0	0	0	100
65	Male	6	600	0	0	0	100
65	Male	7	599	0	1	0.166666667	99.83333333
65	Male	8	600	0	0	0	100
65	Male	9	600	0	0	0	100
65	Male	10	600	0	0	0	100
65	Male	11	600	0	0	0	100
65	Male	12	600	0	0	0	100
65	Male	13	600	0	0	0	100
65	Male	14	600	0	0	0	100
65	Male	15	600	0	0	0	100
65	Male	16	600	0	0	0	100
65	Male	17	600	0	0	0	100
65	Male	18	600	0	0	0	100
65	Male	19	600	0	0	0	100
65	Male	20	600	0	0	0	100
66	Male	1	0	600	0	50	50
66	Male	2	0	600	0	50	50
66	Male	3	0	600	0	50	50
66	Male	4	0	600	0	50	50
66	Male	5	0	600	0	50	50
66	Male	6	0	600	0	50	50
66	Male	7	0	600	0	50	50
66	Male	8	0	600	0	50	50
66	Male	9	0	600	0	50	50
66	Male	10	0	600	0	50	50
66	Male	11	0	584	16	100	0
66	Male	12	0	489	111	100	0
66	Male	13	0	600	0	50	50
66	Male	14	0	85	515	100	0
66	Male	15	0	0	600	100	0
66	Male	16	6	0	594	99	1
66	Male	17	11	0	589	98.16666667	1.83333333
66	Male	18	5	18	577	99.14089347	0.85910653
66	Male	19	0	222	378	100	0
66	Male	20	0	54	546	100	0
67	Male	1	10	590	0	0	100
67	Male	2	9	591	0	0	100
67	Male	3	9	591	0	0	100
67	Male	4	10	590	0	0	100
67	Male	5	8	527	65	89.04109589	10.95890411
67	Male	6	9	0	591	98.5	1.5
67	Male	7	9	0	591	98.5	1.5
67	Male	8	8	0	592	98.66666667	1.33333333
67	Male	9	6	0	594	99	1
67	Male	10	10	0	590	98.33333333	1.66666667
67	Male	11	8	0	592	98.66666667	1.33333333
67	Male	12	6	1	593	98.99833055	1.00166945
67	Male	13	6	4	590	98.99328859	1.00671141
67	Male	14	4	0	596	99.33333333	0.66666667
67	Male	15	9	216	375	97.65625	2.34375
67	Male	16	8	592	0	0	100
67	Male	17	7	593	0	0	100
67	Male	18	8	591	1	11.11111111	88.88888889
67	Male	19	7	593	0	0	100
67	Male	20	4	596	0	0	100
68	Male	1	0	600	0	50	50
68	Male	2	0	600	0	50	50
68	Male	3	0	600	0	50	50
68	Male	4	0	321	279	100	0
68	Male	5	0	0	600	100	0
68	Male	6	0	0	600	100	0
68	Male	7	0	0	600	100	0
68	Male	8	3	0	597	99.5	0.5
68	Male	9	0	0	600	100	0
68	Male	10	0	0	600	100	0
68	Male	11	2	0	598	99.66666667	0.33333333
68	Male	12	0	395	205	100	0
68	Male	13	551	49	0	0	100
68	Male	14	600	0	0	0	100
68	Male	15	600	0	0	0	100
68	Male	16	600	0	0	0	100
68	Male	17	600	0	0	0	100
68	Male	18	524	76	0	0	100
68	Male	19	138	422	40	22.47191011	77.52808989
68	Male	20	5	0	595	99.16666667	0.83333333
69	Male	1	6	594	0	100	0
82	Male	2	600	0	0	0	100
82	Male	3	600	0	0	0	100
82	Male	4	600	0	0	0	100
82	Male	5	600	0	0	0	100
82	Male	6	600	0	0	0	100
82	Male	7	600	0	0	0	100
82	Male	8	600	0	0	0	100
82	Male	9	600	0	0	0	100
82	Male	10	600	0	0	0	100
82	Male	11	600	0	0	0	100
82	Male	12	600	0	0	0	100
82	Male	13	600	0	0	0	100
82	Male	14	600	0	0	0	100
82	Male	15	600	0	0	0	100
82	Male	16	600	0	0	0	100
82	Male	17	600	0	0	0	100
82	Male	18	600	0	0	0	100
82	Male	19	600	0	0	0	100
82	Male	20	600	0	0	0	100
70	Female	1	0	600	0	50	50
83	Male	2	600	0	0	0	100
83	Male	3	600	0	0	0	100
83	Male	4	600	0	0	0	100
83	Male	5	600	0	0	0	100
83	Male	6	600	0	0	0	100
83	Male	7	600	0	0	0	100
83	Male	8	600	0	0	0	100
83	Male	9	600	0	0	0	100
83	Male	10	600	0	0	0	100
83	Male	11	600	0	0	0	100
83	Male	12	600	0	0	0	100
83	Male	13	600	0	0	0	100
83	Male	14	600	0	0	0	100
83	Male	15	600	0	0	0	100
83	Male	16	600	0	0	0	100
83	Male	17	600	0	0	0	100
83	Male	18	600	0	0	0	100
83	Male	19	600	0	0	0	100
83	Male	20	600	0	0	0	100
72	Female	1	0	289	311	0	100
84	Female	2	600	0	0	0	100
84	Female	3	600	0	0	0	100
84	Female	4	600	0	0	0	100
84	Female	5	600	0	0	0	100
84	Female	6	600	0	0	0	100
84	Female	7	600	0	0	0	100
84	Female	8	600	0	0	0	100
84	Female	9	600	0	0	0	100
84	Female	10	600	0	0	0	100
84	Female	11	600	0	0	0	100
84	Female	12	600	0	0	0	100
84	Female	13	600	0	0	0	100
84	Female	14	600	0	0	0	100
84	Female	15	600	0	0	0	100
84	Female	16	600	0	0	0	100
84	Female	17	600	0	0	0	100
84	Female	18	600	0	0	0	100
84	Female	19	600	0	0	0	100
84	Female	20	600	0	0	0	100
73	Male	1	5	595	0	100	0
95	Male	2	0	600	0	50	50
95	Male	3	0	600	0	50	50
95	Male	4	0	600	0	50	50
95	Male	5	0	600	0	50	50
95	Male	6	0	600	0	50	50
95	Male	7	0	600	0	50	50
95	Male	8	0	600	0	50	50
95	Male	9	0	600	0	50	50
95	Male	10	0	600	0	50	50
95	Male	11	395	205	0	0	100
95	Male	12	600	0	0	0	100
95	Male	13	600	0	0	0	100
95	Male	14	600	0	0	0	100
95	Male	15	600	0	0	0	100
95	Male	16	600	0	0	0	100
95	Male	17	600	0	0	0	100
95	Male	18	600	0	0	0	100
95	Male	19	600	0	0	0	100
95	Male	20	600	0	0	0	100
82	Male	1	230	370	0	0	100
96	Male	2	0	600	0	50	50
96	Male	3	0	600	0	50	50
96	Male	4	0	600	0	50	50
96	Male	5	0	600	0	50	50
96	Male	6	0	600	0	50	50
96	Male	7	0	600	0	50	50
96	Male	8	0	600	0	50	50
96	Male	9	0	600	0	50	50
96	Male	10	0	600	0	50	50
96	Male	11	0	600	0	50	50
96	Male	12	0	600	0	50	50
96	Male	13	0	600	0	50	50
96	Male	14	0	600	0	50	50
96	Male	15	0	500	100	100	0
96	Male	16	0	191	409	100	0
96	Male	17	0	384	216	100	0
96	Male	18	0	0	600	100	0
96	Male	19	213	345	42	16.47058824	83.52941176
96	Male	20	587	13	0	0	100
83	Male	1	15	585	0	0	100
97	Female	2	559	41	0	0	100
97	Female	3	600	0	0	0	100
97	Female	4	600	0	0	0	100
97	Female	5	600	0	0	0	100
97	Female	6	600	0	0	0	100
97	Female	7	600	0	0	0	100
97	Female	8	600	0	0	0	100
97	Female	9	333	267	0	0	100
97	Female	10	584	16	0	0	100
97	Female	11	581	19	0	0	100
97	Female	12	405	195	0	0	100
97	Female	13	588	12	0	0	100
97	Female	14	553	47	0	0	100
97	Female	15	595	5	0	0	100
97	Female	16	234	366	0	0	100
97	Female	17	600	0	0	0	100
97	Female	18	600	0	0	0	100
97	Female	19	324	117	159	32.91925466	67.08074534
97	Female	20	587	13	0	0	100
84	Female	1	265	335	0	0	100
98	Female	2	0	600	0	50	50
98	Female	3	0	600	0	50	50
98	Female	4	0	600	0	50	50
98	Female	5	0	600	0	50	50
98	Female	6	533	67	0	0	100
98	Female	7	600	0	0	0	100
98	Female	8	600	0	0	0	100
98	Female	9	600	0	0	0	100
98	Female	10	600	0	0	0	100
98	Female	11	600	0	0	0	100
98	Female	12	600	0	0	0	100
98	Female	13	600	0	0	0	100
98	Female	14	600	0	0	0	100
98	Female	15	600	0	0	0	100
98	Female	16	600	0	0	0	100
98	Female	17	600	0	0	0	100
98	Female	18	600	0	0	0	100
98	Female	19	600	0	0	0	100
98	Female	20	600	0	0	0	100
95	Male	1	0	600	0	50	50
96	Male	1	0	600	0	50	50
97	Female	1	0	600	0	50	50
101	Male	2	153	447	0	100	0
101	Male	3	0	600	0	50	50
101	Male	4	2	598	0	100	0
101	Male	5	530	70	0	100	0
101	Male	6	600	0	0	100	0
101	Male	7	600	0	0	100	0
101	Male	8	600	0	0	100	0
101	Male	9	600	0	0	100	0
101	Male	10	542	58	0	100	0
101	Male	11	595	5	0	100	0
101	Male	12	437	163	0	100	0
101	Male	13	0	600	0	50	50
101	Male	14	199	401	0	100	0
101	Male	15	89	511	0	100	0
101	Male	16	478	122	0	100	0
101	Male	17	0	600	0	50	50
101	Male	18	0	222	378	0	100
101	Male	19	0	0	600	0	100
101	Male	20	0	0	600	0	100
98	Female	1	0	600	0	50	50
102	Male	2	198	402	0	100	0
102	Male	3	600	0	0	100	0
102	Male	4	600	0	0	100	0
102	Male	5	600	0	0	100	0
102	Male	6	600	0	0	100	0
102	Male	7	600	0	0	100	0
102	Male	8	600	0	0	100	0
102	Male	9	93	507	0	100	0
102	Male	10	0	600	0	50	50
102	Male	11	0	600	0	50	50
102	Male	12	5	361	234	2.092050209	97.90794979
102	Male	13	10	0	590	1.666666667	98.33333333
102	Male	14	0	192	408	0	100
102	Male	15	284	316	0	100	0
102	Male	16	600	0	0	100	0
102	Male	17	600	0	0	100	0
102	Male	18	574	26	0	100	0
102	Male	19	306	294	0	100	0
102	Male	20	219	381	0	100	0
99	Male	1	0	600	0	50	50
106	Male	2	0	600	0	50	50
106	Male	3	0	600	0	50	50
106	Male	4	0	478	122	0	100
106	Male	5	0	0	600	0	100
106	Male	6	3	0	597	0.5	99.5
106	Male	7	0	0	600	0	100
106	Male	8	3	0	597	0.5	99.5
106	Male	9	0	184	416	0	100
106	Male	10	7	0	593	1.166666667	98.83333333
106	Male	11	5	0	595	0.833333333	99.16666667
106	Male	12	0	0	600	0	100
106	Male	13	0	1	599	0	100
106	Male	14	6	96	498	1.19047619	98.80952381
106	Male	15	1	76	523	0.190839695	99.80916031
106	Male	16	0	0	600	0	100
106	Male	17	0	0	600	0	100
106	Male	18	5	0	595	0.833333333	99.16666667
106	Male	19	8	0	592	1.333333333	98.66666667
106	Male	20	11	0	589	1.833333333	98.16666667
101	Male	1	0	600	0	50	50
108	Male	2	0	600	0	50	50
108	Male	3	0	600	0	50	50
108	Male	4	4	97	499	0.795228628	99.20477137
108	Male	5	0	0	600	0	100
108	Male	6	0	0	600	0	100
108	Male	7	0	0	600	0	100
108	Male	8	0	0	600	0	100
108	Male	9	0	0	600	0	100
108	Male	10	1	156	443	0.225225225	99.77477478
108	Male	11	5	0	595	0.833333333	99.16666667
108	Male	12	0	0	600	0	100
108	Male	13	0	326	274	0	100
108	Male	14	6	0	594	1	99
108	Male	15	0	0	600	0	100
108	Male	16	0	0	600	0	100
108	Male	17	0	0	600	0	100
108	Male	18	3	0	597	0.5	99.5
108	Male	19	0	0	600	0	100
108	Male	20	0	0	600	0	100
102	Male	1	0	600	0	50	50
109	Male	2	0	502	98	0	100
109	Male	3	0	0	600	0	100
109	Male	4	1	0	599	0.166666667	99.83333333
109	Male	5	0	0	600	0	100
109	Male	6	5	0	595	0.833333333	99.16666667
109	Male	7	6	0	594	1	99
109	Male	8	0	0	600	0	100
109	Male	9	4	0	596	0.666666667	99.33333333
109	Male	10	0	0	600	0	100
109	Male	11	0	0	600	0	100
109	Male	12	0	0	600	0	100
109	Male	13	0	0	600	0	100
109	Male	14	0	0	600	0	100
109	Male	15	0	0	600	0	100
109	Male	16	0	0	600	0	100
109	Male	17	0	0	600	0	100
109	Male	18	0	0	600	0	100
109	Male	19	0	0	600	0	100
109	Male	20	0	0	600	0	100
106	Male	1	0	600	0	50	50
117	Male	2	0	600	0	50	50
117	Male	3	0	600	0	50	50
117	Male	4	0	600	0	50	50
117	Male	5	0	600	0	50	50
117	Male	6	0	600	0	50	50
117	Male	7	0	600	0	50	50
117	Male	8	0	600	0	50	50
117	Male	9	0	600	0	50	50
117	Male	10	12	588	0	100	0
117	Male	11	0	600	0	50	50
117	Male	12	0	160	440	0	100
117	Male	13	0	30	570	0	100
117	Male	14	0	83	517	0	100
117	Male	15	0	600	0	50	50
117	Male	16	90	214	296	23.31606218	76.68393782
117	Male	17	600	0	0	100	0
117	Male	18	361	239	0	100	0
117	Male	19	0	54	546	0	100
117	Male	20	3	416	181	1.630434783	98.36956522
108	Male	1	0	600	0	50	50
69	Male	2	5	595	0	100	0
69	Male	3	8	592	0	100	0
69	Male	4	8	592	0	100	0
69	Male	5	5	595	0	100	0
69	Male	6	8	592	0	100	0
69	Male	7	3	597	0	100	0
69	Male	8	6	594	0	100	0
69	Male	9	5	595	0	100	0
69	Male	10	4	596	0	100	0
69	Male	11	8	592	0	100	0
69	Male	12	9	591	0	100	0
69	Male	13	3	597	0	100	0
69	Male	14	3	597	0	100	0
69	Male	15	4	596	0	100	0
69	Male	16	6	594	0	100	0
69	Male	17	9	591	0	100	0
69	Male	18	10	590	0	100	0
69	Male	19	5	595	0	100	0
69	Male	20	6	594	0	100	0
109	Male	1	0	600	0	50	50
70	Female	2	0	600	0	50	50
70	Female	3	0	600	0	50	50
70	Female	4	0	351	249	0	100
70	Female	5	0	0	600	0	100
70	Female	6	0	0	600	0	100
70	Female	7	0	0	600	0	100
70	Female	8	0	190	410	0	100
70	Female	9	0	71	529	0	100
70	Female	10	0	0	600	0	100
70	Female	11	0	0	600	0	100
70	Female	12	3	0	597	0.5	99.5
70	Female	13	0	0	600	0	100
70	Female	14	2	0	598	0.333333333	99.66666667
70	Female	15	0	0	600	0	100
70	Female	16	6	0	594	1	99
70	Female	17	0	0	600	0	100
70	Female	18	0	0	600	0	100
70	Female	19	0	3	597	0	100
70	Female	20	0	0	600	0	100
72	Female	2	3	0	597	0.5	99.5
72	Female	3	0	0	600	0	100
72	Female	4	0	144	456	0	100
72	Female	5	0	0	600	0	100
72	Female	6	0	0	600	0	100
72	Female	7	0	0	600	0	100
72	Female	8	0	0	600	0	100
72	Female	9	37	49	514	6.715063521	93.28493648
72	Female	10	182	74	344	34.60076046	65.39923954
72	Female	11	0	142	458	0	100
72	Female	12	1	155	444	0.224719101	99.7752809
72	Female	13	0	139	461	0	100
72	Female	14	0	0	600	0	100
72	Female	15	24	62	514	4.460966543	95.53903346
72	Female	16	36	37	527	6.394316163	93.60568384
72	Female	17	0	0	600	0	100
72	Female	18	0	0	600	0	100
72	Female	19	0	0	600	0	100
72	Female	20	184	26	390	32.05574913	67.94425087
113	Female	1	502	98	0	0	100
73	Male	2	8	592	0	100	0
73	Male	3	6	545	49	10.90909091	89.09090909
73	Male	4	46	0	554	7.666666667	92.33333333
73	Male	5	7	0	593	1.166666667	98.83333333
73	Male	6	12	0	588	2	98
73	Male	7	6	0	594	1	99
73	Male	8	24	0	576	4	96
73	Male	9	9	0	591	1.5	98.5
73	Male	10	10	0	590	1.666666667	98.33333333
73	Male	11	49	0	551	8.166666667	91.83333333
73	Male	12	11	0	589	1.833333333	98.16666667
73	Male	13	51	0	549	8.5	91.5
73	Male	14	8	0	592	1.333333333	98.66666667
73	Male	15	8	0	592	1.333333333	98.66666667
73	Male	16	6	0	594	1	99
73	Male	17	38	0	562	6.333333333	93.66666667
73	Male	18	13	0	587	2.166666667	97.83333333
73	Male	19	19	0	581	3.166666667	96.83333333
73	Male	20	8	0	592	1.333333333	98.66666667
99	Male	2	0	600	0	50	50
99	Male	3	0	600	0	50	50
99	Male	4	0	600	0	50	50
99	Male	5	0	600	0	50	50
99	Male	6	0	600	0	50	50
99	Male	7	0	600	0	50	50
99	Male	8	0	394	206	0	100
99	Male	9	0	0	600	0	100
99	Male	10	0	0	600	0	100
99	Male	11	0	0	600	0	100
99	Male	12	0	0	600	0	100
99	Male	13	1	0	599	0.166666667	99.83333333
99	Male	14	0	0	600	0	100
99	Male	15	0	0	600	0	100
99	Male	16	0	0	600	0	100
99	Male	17	0	0	600	0	100
99	Male	18	0	0	600	0	100
99	Male	19	0	0	600	0	100
99	Male	20	0	0	600	0	100
114	Female	1	0	600	0	50	50
113	Female	2	600	0	0	0	100
113	Female	3	600	0	0	0	100
113	Female	4	600	0	0	0	100
113	Female	5	521	79	0	0	100
113	Female	6	600	0	0	0	100
113	Female	7	600	0	0	0	100
113	Female	8	305	258	37	10.81871345	89.18128655
113	Female	9	469	131	0	0	100
113	Female	10	600	0	0	0	100
113	Female	11	600	0	0	0	100
113	Female	12	600	0	0	0	100
113	Female	13	575	25	0	0	100
113	Female	14	507	93	0	0	100
113	Female	15	545	55	0	0	100
113	Female	16	600	0	0	0	100
113	Female	17	545	55	0	0	100
113	Female	18	600	0	0	0	100
113	Female	19	600	0	0	0	100
113	Female	20	600	0	0	0	100
115	Female	1	0	600	0	50	50
114	Female	2	502	98	0	0	100
114	Female	3	600	0	0	0	100
114	Female	4	600	0	0	0	100
114	Female	5	600	0	0	0	100
114	Female	6	600	0	0	0	100
114	Female	7	600	0	0	0	100
114	Female	8	600	0	0	0	100
114	Female	9	600	0	0	0	100
114	Female	10	600	0	0	0	100
114	Female	11	600	0	0	0	100
114	Female	12	600	0	0	0	100
114	Female	13	509	91	0	0	100
114	Female	14	600	0	0	0	100
114	Female	15	600	0	0	0	100
114	Female	16	582	18	0	0	100
114	Female	17	600	0	0	0	100
114	Female	18	600	0	0	0	100
114	Female	19	600	0	0	0	100
114	Female	20	600	0	0	0	100
116	Female	1	0	600	0	50	50
115	Female	2	0	600	0	50	50
115	Female	3	0	600	0	50	50
115	Female	4	24	576	0	0	100
115	Female	5	600	0	0	0	100
115	Female	6	600	0	0	0	100
115	Female	7	600	0	0	0	100
115	Female	8	600	0	0	0	100
115	Female	9	600	0	0	0	100
115	Female	10	600	0	0	0	100
115	Female	11	600	0	0	0	100
115	Female	12	600	0	0	0	100
115	Female	13	600	0	0	0	100
115	Female	14	600	0	0	0	100
115	Female	15	600	0	0	0	100
115	Female	16	600	0	0	0	100
115	Female	17	600	0	0	0	100
115	Female	18	600	0	0	0	100
115	Female	19	600	0	0	0	100
115	Female	20	600	0	0	0	100
117	Male	1	0	600	0	50	50
116	Female	2	0	379	221	100	0
116	Female	3	0	3	597	100	0
116	Female	4	0	88	512	100	0
116	Female	5	0	0	600	100	0
116	Female	6	0	97	503	100	0
116	Female	7	0	47	553	100	0
116	Female	8	3	30	567	99.47368421	0.52631579
116	Female	9	7	45	548	98.73873874	1.26126126
116	Female	10	0	65	535	100	0
116	Female	11	4	7	589	99.32546374	0.67453626
116	Female	12	7	1	592	98.83138564	1.16861436
116	Female	13	2	0	598	99.66666667	0.33333333
116	Female	14	0	99	501	100	0
116	Female	15	0	14	586	100	0
116	Female	16	0	0	600	100	0
116	Female	17	0	130	470	100	0
116	Female	18	0	340	260	100	0
116	Female	19	2	10	588	99.66101695	0.33898305
116	Female	20	2	22	576	99.65397924	0.34602076
14	Male	1	0	600	0	50	50
14	Male	2	0	600	0	50	50
14	Male	3	470	130	0	0	100
14	Male	4	600	0	0	0	100
14	Male	5	600	0	0	0	100
14	Male	6	600	0	0	0	100
14	Male	7	600	0	0	0	100
14	Male	8	600	0	0	0	100
14	Male	9	600	0	0	0	100
14	Male	10	600	0	0	0	100
14	Male	11	600	0	0	0	100
14	Male	12	120	203	277	69.77329975	30.22670025
14	Male	13	0	76	524	100	0
14	Male	14	364	121	115	24.00835073	75.99164927
14	Male	15	125	190	285	69.51219512	30.48780488
14	Male	16	217	281	102	31.97492163	68.02507837
14	Male	17	306	232	62	16.84782609	83.15217391
14	Male	18	71	85	444	86.21359223	13.78640777
14	Male	19	1	112	487	99.79508197	0.20491803
14	Male	20	0	128	472	100	0
